# Supplementary material for: Characteristics and Emerging Trends in Research on Rehabilitation Robots from 2001 to 2020: Bibliometric Study
Source: J Med Internet Res. 2023 May 31;25:e42901. doi: 10.2196/42901 (PMC10267796; doi:10.2196/42901)
Supplement: Multimedia Appendix 3 [file jmir_v25i1e42901_app3.xls]

## Sheet: sheet1
	Author	Title
1	ZUO, SP; LI, JF; DONG, MJ; ZHOU, XD; FAN, WP; KONG, Y	DESIGN AND PERFORMANCE EVALUATION OF A NOVEL WEARABLE PARALLEL MECHANISM FOR ANKLE REHABILITATION
2	ZUO, J; MENG, W; LIU, Q; AI, QS; XIE, SQ; ZHOU, ZD	COUPLING DISTURBANCE COMPENSATED MIMO CONTROL OF PARALLEL ANKLE REHABILITATION ROBOT ACTUATED BY PNEUMATIC MUSCLES
3	ZULLO, L; BIZZARINI, E; MOSCHIONI, C; POLO, M; DELLA PIETRA, M; DRIUSSI, C; MALISAN, C; ZAMPA, A	EVALUATION OF REHABILITATION TRAINING WITH ROBOTIC ARM EXOSKELETON IN TETRAPLEGIC PERSONS
4	ZULKIFLI, WZ; SHAMSUDDIN, S; LIM, TH	ANIMAL ROBOT THERAPY FOR REHABILITATION PATIENTS WITH MAJOR DEPRESSIVE DISORDER
5	ZULKIFLI, WZ; SHAMSUDDIN, S; HWEE, LT; JAFAR, FA; RAYME, NS	PERCEPTION OF REHABILITATION PATIENTS IN MALAYSIA TOWARDS ANIMAL ROBOT PARO
6	ZULKIFLI, WZ; SHAMSUDDIN, S; HWEE, LT	ANIMAL ROBOT ASSISTED-THERAPY FOR REHABILITATION OF PATIENT WITH POST-STROKE DEPRESSION
7	ZUCCON, G; BOTTIN, M; CECCARELLI, M; ROSATI, G	DESIGN AND PERFORMANCE OF AN ELBOW ASSISTING MECHANISM
8	ZOU, YP; ZHANG, LX; QIN, T; LIANG, YB	FORCE CONTROL FOR AN ASTRONAUT REHABILITATIVE TRAINING ROBOT IN BENCH PRESS MODE
9	ZOU, YP; ZHANG, LX; MA, HZ; QIN, T	HYBRID FORCE CONTROL OF ASTRONAUT REHABILITATIVE TRAINING ROBOT UNDER ACTIVE LOADING MODE
10	ZOU, YP; ZHANG, LX; LI, LL; MA, HZ; LIU, K	RUNNING EXPERIMENTAL RESEARCH OF A WIRE DRIVEN ASTRONAUT REHABILITATIVE TRAINING ROBOT
11	ZOU, YP; WANG, N; WANG, XQ; MA, HZ; LIU, K	DESIGN AND EXPERIMENTAL RESEARCH OF MOVABLE CABLE-DRIVEN LOWER LIMB REHABILITATION ROBOT
12	ZOU, YP; MA, HZ; HAN, ZY; SONG, Y; LIU, K	FORCE CONTROL OF WIRE DRIVING LOWER LIMB REHABILITATION ROBOT
13	ZOU, YP; LIU, K; WANG, N; LI, JQ; GENG, XH; CHANG, KT	DESIGN AND OPTIMIZATION OF MOVABLE CABLE-DRIVEN LOWER-LIMB REHABILITATION ROBOT
14	ZOU, WL; TAN, W; YANG, Z; YU, NB	TORQUE CONTROL OF A CABLE-DRIVEN SERIES ELASTIC ACTUATOR USING THE 2-DOF METHOD
15	ZOU, SZ; PAN, B; FU, YL; GUO, SX	IMPROVING BACKDRIVABILITY IN PREOPERATIVE MANUAL MANIPULABILITY OF MINIMALLY INVASIVE SURGERY ROBOT
16	ZONDERVAN, DK; PALAFOX, L; HERNANDEZ, J; REINKENSMEYER, DJ	THE RESONATING ARM EXERCISER: DESIGN AND PILOT TESTING OF A MECHANICALLY PASSIVE REHABILITATION DEVICE THAT MIMICS ROBOTIC ACTIVE ASSISTANCE
17	ZOLLO, L; SALERNO, A; VESPIGNANI, M; ACCOTO, D; PASSALACQUA, M; GUGLIELMELLI, E	DYNAMIC CHARACTERIZATION AND INTERACTION CONTROL OF THE CBM-MOTUS ROBOT FOR UPPER-LIMB REHABILITATION
18	ZOLLO, L; ROSSINI, L; BRAVI, M; MAGRONE, G; STERZI, S; GUGLIELMELLI, E	QUANTITATIVE EVALUATION OF UPPER-LIMB MOTOR CONTROL IN ROBOT-AIDED REHABILITATION
19	ZOLLO, L; PASSALACQUA, M; FORMICA, D; GUFLIELMELLI, E	PERFORMANCE ANALYSIS OF ADAPTIVE INTERACTION CONTROL LAWS FOR REHABILITATION ROBOTICS
20	ZOLLO, L; GALLOTTA, E; GUGLIELMELLI, E; STERZI, S	ROBOTIC TECHNOLOGIES AND REHABILITATION: NEW TOOLS FOR UPPER-LIMB THERAPY AND ASSESSMENT IN CHRONIC STROKE
21	ZOLLO, L; ACCOTO, D; TORCHIANI, F; FORMICA, D; GUGLIELMELLI, E	DESIGN OF A PLANAR ROBOTIC MACHINE FOR NEURO-REHABILITATION
22	ZIZOUA, C; ACHICHE, S; BOUKHENOUS, S; ATTARI, M; RAISON, M	WEARABLE BIO-INSTRUMENT FOR DETECTING BODY MOVEMENT BASED ON STRAIN GAUGES
23	ZIMMET, AM; COWAN, NJ; BASTIAN, AJ	PATIENTS WITH CEREBELLAR ATAXIA DO NOT BENEFIT FROM LIMB WEIGHTS
24	ZIMMERMANN, Y; KUCUKTABAK, EB; FARSHIDIAN, F; RIENER, R; HUTTER, M	TOWARDS DYNAMIC TRANSPARENCY: ROBUST INTERACTION FORCE TRACKING USING MULTI-SENSORY CONTROL ON AN ARM EXOSKELETON
25	ZIMMERMANN, Y; FORINO, A; RIENER, R; HUTTER, M	ANYEXO: A VERSATILE AND DYNAMIC UPPER-LIMB REHABILITATION ROBOT
26	ZIMMERMANN, R; MARCHAL-CRESPO, L; LAMBERCY, O; FLUET, MC; RIENER, R; WOLF, M; GASSERT, R	TOWARDS A BCI FOR SENSORIMOTOR TRAINING: INITIAL RESULTS FROM SIMULTANEOUS FNIRS AND BIOSIGNAL RECORDINGS
27	ZIMMERLI, L; JACKY, M; LUNENBURGER, L; RIENER, R; BOLLIGER, M	INCREASING PATIENT ENGAGEMENT DURING VIRTUAL REALITY-BASED MOTOR REHABILITATION
28	ZILIOTTO, N; LAMBERTI, N; MANFREDINI, F; STRAUDI, S; BARONI, M; TISATO, V; CARANTONI, M; SECCHIERO, P; BASAGLIA, N; MARCHETTI, G; BERNARDI, F	FUNCTIONAL RECOVERY IN MULTIPLE SCLEROSIS PATIENTS UNDERGOING REHABILITATION PROGRAMS IS ASSOCIATED WITH PLASMA LEVELS OF HEMOSTASIS INHIBITORS
29	ZILIDOU, V; DOUKA, S; ZIAGKAS, E; ROMANOPOULOU, E; POLITOPOULOS, N; TSIATSOS, T; BAMIDIS, P	TECHNOLOGY'S ROLE ON PHYSICAL ACTIVITY FOR ELDERLY PEOPLE
30	ZILCHER, L; VOSTRY, M	EFFECTIVENESS OF COMBINATION THERAPY FOR PEOPLE WITH CEREBROVASCULAR DISEASE FROM THE PERSPECTIVE OF HELPING PROFESSIONS
31	ZIKOS, D; GALATAS, G; METSIS, V; MAKEDON, F	A WEB ONTOLOGY FOR BRAIN TRAUMA PATIENT COMPUTER-ASSISTED REHABILITATION
32	ZIHERL, J; NOVAK, D; OLENSEK, A; MUNIH, M	HAPTIC ASSISTANCE IN VIRTUAL ENVIRONMENTS FOR MOTOR REHABILITATION
33	ZIHERL, J; NOVAK, D; OLENSEK, A; MIHELJ, M; MUNIH, M	EVALUATION OF UPPER EXTREMITY ROBOT-ASSISTANCES IN SUBACUTE AND CHRONIC STROKE SUBJECTS
34	ZIGNOLI, A; SHIMONO, T; BIRAL, F	RATIONALE FOR RESEARCHING IN DOB/OC-BASED REHABILITATION ROBOTS: SIMULATION RESULTS
35	ZIGNOLI, A; BIRAL, F; YOKOYAMA, K; SHIMONO, T	INCLUDING A MUSCULOSKELETAL MODEL IN THE CONTROL LOOP OF AN ASSISTIVE ROBOT FOR THE DESIGN OF OPTIMAL TARGET FORCES
36	ZIEGLER, J; GATTRINGER, H; MULLER, A	GENERATION OF REALISTIC SADDLE TRAJECTORIES FROM CAPTURED HORSEBACK MOTION
37	ZIDEK, K; MAXIM, V	TESTING OF REHABILITATION DEVICE WITH INDUSTRIAL ROBOT
38	ZIDEK, K; LISKA, O; MAXIM, V	REHABILITATION DEVICE BASED ON UNCONVENTIONAL ACTUATOR
39	ZIBAFAR, A; GHAFFARI, S; VOSSOUGHI, G	ACHIEVING TRANSPARENCY IN SERIES ELASTIC ACTUATOR OF SHARIF LOWER LIMB EXOSKELETON USING LLNF-NARX MODEL
40	ZI, B; YIN, GC; ZHANG, D	DESIGN AND OPTIMIZATION OF A HYBRID-DRIVEN WAIST REHABILITATION ROBOT
41	ZI, B; YIN, GC; LI, Y; ZHANG, D	KINEMATIC PERFORMANCE ANALYSIS OF A HYBRID-DRIVEN WAIST REHABILITATION ROBOT
42	ZHUANG, Y; YAO, SW; MA, CM; SONG, R	ADMITTANCE CONTROL BASED ON EMG-DRIVEN MUSCULOSKELETAL MODEL IMPROVES THE HUMAN-ROBOT SYNCHRONIZATION
43	ZHUANG, JR; WU, GY; LEE, HH; TANAKA, E	EVALUATION OF THE WALKING-EMOTION RELATIONSHIP FOR APPLYING TO AN ASSISTIVE WALKING DEVICE
44	ZHUANG, JR; GUAN, YJ; NAGAYOSHI, H; YUGE, L; LEE, HH; TANAKA, E	TWO-DIMENSIONAL EMOTION EVALUATION WITH MULTIPLE PHYSIOLOGICAL SIGNALS
45	ZHU, ZH; LIU, T; CONG, B; LIU, FP	A PULMONARY REHABILITATION TRAINING ROBOT FOR CHRONIC OBSTRUCTIVE PULMONARY DISEASE PATIENT
46	ZHU, ZH; CONG, B; LIU, FP; LIU, T; YI, JG; INOUE, Y	DESIGN OF RESPIRATORY TRAINING ROBOT IN REHABILITATION OF CHRONIC OBSTRUCTIVE PULMONARY DISEASE
47	ZHU, YH; ZHENG, TJ; JIN, HZ; YANG, JX; ZHAO, J	DOUBLE CLOSED-LOOP CASCADE CONTROL FOR LOWER LIMB EXOSKELETON WITH ELASTIC ACTUATION
48	ZHU, YH; ZHANG, GA; LI, HW; ZHAO, J	AUTOMATIC LOAD-ADAPTING PASSIVE UPPER LIMB EXOSKELETON
49	ZHU, YH; YANG, JX; JIN, HZ; ZANG, XZ; ZHAO, J	DESIGN AND EVALUATION OF A PARALLEL-SERIES ELASTIC ACTUATOR FOR LOWER LIMB EXOSKELETONS
50	ZHU, YB; JOHNSON, C; CHANG, SH; MEHTA, RK	NEUROERGONOMICS METRICS TO EVALUATE EXOSKELETON BASED GAIT REHABILITATION
51	ZHU, Y; NAKAMURA, M; ITO, N; FUJIMOTO, H; HORIKUCHI, K; WAKABAYASHI, S; TAKAHASHI, R; TERADA, H; HARO, H	STUDY OF WEARABLE KNEE ASSISTIVE INSTRUMENTS FOR WALK REHABILITATION
52	ZHU, XF; WANG, JH; XU, JC; CUI, BX	AN IMPROVED ARTIFICIAL IMMUNE ALGORITHM FOR TRAJECTORY OPTIMIZATION BASED ON COMPREHENSIVE INDEX (INVITED PAPER)
53	ZHU, XF; WANG, JH; WANG, XF	UPPER LIMB REHABILITATION TRAJECTORY OPTIMIZATION BASED ON ARTIFICIAL IMMUNE GENETIC ALGORITHM
54	ZHU, XF; WANG, JH; WANG, XF	NONLINEAR ITERATIVE LEARNING CONTROL OF 5 DOF UPPER-LIMB REHABILITATION ROBOT
55	ZHU, XF; WANG, JH; CHEN, N; GU, SS	SIMULATION AND RESEARCH ON THE MODEL OF REHABILITATION ROBOT FOR UPPER LIMBS BASED ON KANE EQUATION
56	ZHU, XF; WANG, JH	DOUBLE ITERATIVE COMPENSATION LEARNING CONTROL FOR ACTIVE TRAINING OF UPPER LIMB REHABILITATION ROBOT
57	ZHU, TL; KLEIN, J; DUAL, SA; LEONG, TC; BURDET, E	REACHMAN2: A COMPACT REHABILITATION ROBOT TO TRAIN REACHING AND MANIPULATION
58	ZHU, QC; WANG, B; KOU, S; GUO, YL	RESEARCH ON GAIT TRACKING CONTROL OF LOWER LIMB REHABILITATION ROBOT
59	ZHU, PZ; WU, YY; LIANG, JT; YE, Y; LIU, HH; YAN, TB; SONG, R	CHARACTERIZATION OF THE STROKE-INDUCED CHANGES IN THE VARIABILITY AND COMPLEXITY OF HANDGRIP FORCE
60	ZHU, MH; YANG, CJ; YANG, W; BI, Q	A KINECT-BASED MOTION CAPTURE METHOD FOR ASSESSMENT OF LOWER EXTREMITY EXOSKELETON
61	ZHU, JY; YUAN, KB; WANG, QN; WANG, L	DEVELOPMENT OF BIOMIMETIC POWERED ANKLE-FOOT PROSTHESIS WITH COMPLIANT JOINTS AND SEGMENTED FOOT
62	ZHU, C; ODA, M; SUZUKI, M; LUO, XA; WATANABE, H; YAN, YL	A NEW TYPE OF OMNIDIRECTIONAL WHEELCHAIR ROBOT FOR WALKING SUPPORT AND POWER ASSISTANCE
63	ZHU, C; ODA, M; LUO, XA; WATANABE, H; YAN, YL	PLATFORM DEVELOPMENT OF AN OMNIDIRECTIONAL MOBILE ROBOT FOR THE ELDERLY'S WALKING SUPPORT AND THE CAREGIVER'S POWER ASSISTANCE
64	ZHU, BT; DAI, YP; GUO, Q	DESIGN AND IMPLEMENTATION OF A MOVEMENT PROGRESSIVE INDUCED TRAINING METHOD FOR ROBOT-ASSISTED UPPER LIMB REHABILITATION
65	ZHU, BB; WAN, Z; XU, Y	THE RECOGNITION OF MOTION INTENTION OF KNEE JOINT BASED ON PIEZOELECTRIC SIGNALS
66	ZHU, AB; HE, SL; LI, ZY; LIU, YY	LOWER LIMB REHABILITATION ROBOT DESIGN WITH DUAL CUSTOMIZED DESIGN: CUSTOMIZED GAIT AND CUSTOMIZED EXOSKELETON
67	ZHU, AB; HE, SL; HE, DY; LIU, YY	CONCEPTUAL DESIGN OF CUSTOMIZED LOWER LIMB EXOSKELETON REHABILITATION ROBOT BASED ON AXIOMATIC DESIGN
68	ZHOU, ZH; ZHOU, Y; WANG, NH; GAO, F; WEI, KL; WANG, QN	ON THE DESIGN OF A ROBOT-ASSISTED REHABILITATION SYSTEM FOR ANKLE JOINT WITH CONTRACTURE AND/OR SPASTICITY BASED ON PROPRIOCEPTIVE NEUROMUSCULAR FACILITATION
69	ZHOU, ZH; ZHOU, Y; WANG, NH; GAO, F; WEI, KL; WANG, QN	A PROPRIOCEPTIVE NEUROMUSCULAR FACILITATION INTEGRATED ROBOTIC ANKLE-FOOT SYSTEM FOR POST STROKE REHABILITATION
70	ZHOU, ZH; ZHOU, Y; WANG, NH; GAO, F; WANG, L; WEI, KL; WANG, QN	CHANGES OF ACHILLES TENDON PROPERTIES VIA 12-WEEK PNF BASED ROBOTIC REHABILITATION OF ANKLE JOINTS WITH SPASTICITY AND/OR CONTRACTURE
71	ZHOU, ZH; WANG, ZL; WANG, QN	ON THE DESIGN OF RIGID-SOFT HYBRID EXOSKELETON BASED ON REMOTE CABLE ACTUATOR FOR GAIT REHABILITATION
72	ZHOU, ZH; WANG, QN	CONCEPT AND PROTOTYPE DESIGN OF A ROBOTIC ANKLE-FOOT REHABILITATION SYSTEM WITH PASSIVE MECHANISM FOR COUPLING MOTION
73	ZHOU, ZH; SUN, Y; WANG, NH; GAO, F; WEI, KL; WANG, QN	ROBOT-ASSISTED REHABILITATION OF ANKLE PLANTAR FLEXORS SPASTICITY: A 3-MONTH STUDY WITH PROPRIOCEPTIVE NEUROMUSCULAR FACILITATION
74	ZHOU, ZH; LIU, XH; WANG, QN	CONCEPT AND PROTOTYPE DESIGN OF A SOFT KNEE EXOSKELETON WITH CONTINUUM STRUCTURE (SOFTKEX)
75	ZHOU, ZH; LIAO, Y; WANG, CR; WANG, QN	PRELIMINARY EVALUATION OF GAIT ASSISTANCE DURING TREADMILL WALKING WITH A LIGHT-WEIGHT BIONIC KNEE EXOSKELETON
76	ZHOU, Z; MENG, W; AI, QS; LIU, Q; WU, X	PRACTICAL VELOCITY TRACKING CONTROL OF A PARALLEL ROBOT BASED ON FUZZY ADAPTIVE ALGORITHM
77	ZHOU, YM; WAGNER, D; NUCKOLS, K; HEIMGARTNER, R; CORREIA, C; CLARKE, M; ORZEL, D; O'NEILL, C; SOLINSKY, R; PAGANONI, S; WALSH, CJ	SOFT ROBOTIC GLOVE WITH INTEGRATED SENSING FOR INTUITIVE GRASPING ASSISTANCE POST SPINAL CORD INJURY
78	ZHOU, YL; WU, YZ; ASGHAR, W; DING, J; SU, XR; LI, SB; LI, FL; YU, Z; SHANG, J; LIU, YW; LI, RW	ASYMMETRIC STRUCTURE BASED FLEXIBLE STRAIN SENSOR FOR SIMULTANEOUS DETECTION OF VARIOUS HUMAN JOINT MOTIONS
79	ZHOU, YF; ZHANG, P; XIAO, K; LUO, J; YANG, JY	RESEARCH ON A NEW STRUCTURE OF HAND EXOSKELETON FOR REHABILITATION USAGE
80	ZHOU, Y; DESPLENTER, T; CHINCHALKAR, S; TREJOS, AL	A WEARABLE MECHATRONIC GLOVE FOR RESISTIVE HAND THERAPY EXERCISES
81	ZHOU, XL; JIANG, XM	ANALYSIS AND RESEARCH BASED ON SOFT BENDING PNEUMATIC ACTUATOR
82	ZHOU, X; LIU, G; YANG, L; HAN, B	DESIGN AND RESEARCH OF LOWER LIMB EXOSKELETON BASED ON A HILL-TYPE MUSCLE MODEL FOR ASSISTING PEOPLE TO WALK
83	ZHOU, X; LIU, G; HAN, B; WU, LY; LI, H	DESIGN OF A HUMAN LOWER LIMBS EXOSKELETON FOR BIOMECHANICAL ENERGY HARVESTING AND ASSIST WALKING
84	ZHOU, T; OMISORE, OM; DU, WJ; DUAN, WK; ZHANG, Y; WANG, L	A PRELIMINARY STUDY ON SURFACE ELECTROMYOGRAPHY SIGNAL ANALYSIS FOR MOTION CHARACTERIZATION DURING CATHETERIZATION
85	ZHOU, SH; OETOMO, D; TAN, Y; BURDET, E; MAREELS, I	MODELING INDIVIDUAL HUMAN MOTOR BEHAVIOR THROUGH MODEL REFERENCE ITERATIVE LEARNING CONTROL
86	ZHOU, P; WANG, Q; SONG, LP; ZHANG, SD	DESIGN AND ANALYSIS OF A HIP REHABILITATION MECHANISM
87	ZHOU, P; LOWERY, MM; ENGLEHART, KB; HUANG, H; LI, GL; HARGROVE, L; DEWALD, JPA; KUIKEN, TA	DECODING A NEW NEURAL-MACHINE INTERFACE FOR CONTROL OF ARTIFICIAL LIMBS
88	ZHOU, LJ; ANG, KK; WANG, CC; PHUA, KS; GUAN, CT	A NOVEL HAND STRENGTH ASSESSMENT METHOD INTEGRATED INTO HAPTIC KNOB FOR STROKE REHABILITATION
89	ZHOU, LJ; ANG, KK; WANG, CC; PHUA, KS; GUAN, CT	A FOREARM PRONATION/SUPINATION ASSESSMENT METHOD INTEGRATED INTO HAPTIC KNOB FOR STROKE REHABILITATION
90	ZHOU, LB; CHEN, WH; WANG, JH; LIU, JM; CHEN, WJ; BAI, SP	OPTIMIZATION DESIGN OF A BIONIC LOWER LIMB REHABILITATION ROBOT WITH DYNAMIC ANALYSIS
91	ZHOU, LB; CHEN, WH; WANG, JH; LIU, JM	DESIGN OF A LOWER LIMB REHABILITATION ROBOT BASED ON 3-RPR PARALLEL MECHANISM
92	ZHOU, LB; CHEN, WH; WANG, JH; BAI, SP; YU, HY; ZHANG, YP	A NOVEL PRECISION MEASURING PARALLEL MECHANISM FOR THE CLOSED-LOOP CONTROL OF A BIOLOGICALLY INSPIRED LOWER LIMB EXOSKELETON
93	ZHOU, LB; CHEN, WH; CHEN, WJ; BAI, SP; ZHANG, JB; WANG, JH	DESIGN OF A PASSIVE LOWER LIMB EXOSKELETON FOR WALKING ASSISTANCE WITH GRAVITY COMPENSATION
94	ZHOU, LB; CHEN, WH; CHEN, WJ; BAI, SP; WANG, JH	A NOVEL PORTABLE LOWER LIMB EXOSKELETON FOR GRAVITY COMPENSATION DURING WALKING
95	ZHOU, L; MENG, W; LU, CZ; LIU, Q; AI, QS; XIE, SQ	BIO-INSPIRED DESIGN AND ITERATIVE FEEDBACK TUNING CONTROL OF A WEARABLE ANKLE REHABILITATION ROBOT
96	ZHOU, JW; ZHOU, ZD; AI, QS	IMPEDANCE CONTROL OF THE REHABILITATION ROBOT BASED ON SLIDING MODE CONTROL
97	ZHOU, J; YANG, RY; ZHAO, LM; GAO, JW; SONG, R	GAIT TRACKING BASED TRIPLE-STEP NONLINEAR CONTROL FOR A LOWER LIMB REHABILITATION ROBOT
98	ZHOU, J; YANG, RY; LYU, YL; SONG, R	ADMITTANCE CONTROL STRATEGY WITH OUTPUT JOINT SPACE CONSTRAINTS FOR A LOWER LIMB REHABILITATION ROBOT
99	ZHOU, HT; SUN, LN; LI, J; LI, WD; CAI, XW; LU, LH	ADAPTIVE GAIT TRAJECTORY BASED ON ITERATIVE LEARNING CONTROL FOR LOWER EXTREMITY REHABILITATION EXOSKELETON
100	ZHOU, HF; CHAN, TW; TONG, KY; KWONG, KK; YAO, XF	DESIGN OF REHABILITATION ROBOT HAND FOR FINGERS CPM TRAINING
101	ZHOU, CX; TSAGARAKIS, N	ON THE COMPREHENSIVE KINEMATICS ANALYSIS OF A HUMANOID PARALLEL ANKLE MECHANISM
102	ZHONG, LJ; SONG, ZC; SUN, N; QIN, YD	DESIGN AND MODELING OF BIONIC ROBOT ARM ACTUATED BY PNEUMATIC ARTIFICIAL MUSCLES
103	ZHONG, J; ZHU, Y; ZHAO, C; HAN, ZF; ZHANG, X	POSITION TRACKING OF A PNEUMATIC-MUSCLE-DRIVEN REHABILITATION ROBOT BY A SINGLE NEURON TUNED PID CONTROLLER
104	ZHONG, J; ZHOU, X; LUO, MZ	A NEW APPROACH TO MODELING AND CONTROLLING A PNEUMATIC MUSCLE ACTUATOR-DRIVEN SETUP USING BACK PROPAGATION NEURAL NETWORKS
105	ZHONG, J; HE, DK; ZHAO, C; ZHU, Y; ZHANG, QZ	AN REHABILITATION ROBOT DRIVEN BY PNEUMATIC ARTIFICIAL MUSCLES
106	ZHONG, B; NIU, WX; BROADBENT, E; MCDAID, A; LEE, TMC; ZHANG, MM	BRINGING PSYCHOLOGICAL STRATEGIES TO ROBOT-ASSISTED PHYSIOTHERAPY FOR ENHANCED TREATMENT EFFICACY
107	ZHONG, B; CAO, JH; MCDAID, A; XIE, SQ; ZHANG, MM	SYNCHRONOUS POSITION AND COMPLIANCE REGULATION ON A BI-JOINT GAIT EXOSKELETON DRIVEN BY PNEUMATIC MUSCLES
108	ZHONG, B; CAO, JH; GUO, KQ; MCDAID, A; PENG, YX; MIAO, Q; XIE, S; ZHANG, MM	FUZZY LOGIC COMPLIANCE ADAPTATION FOR AN ASSIST-AS-NEEDED CONTROLLER ON THE GAIT REHABILITATION EXOSKELETON (GAREX)
109	ZHILENKOV, AA; KUZNETSOVA, NI; ZERNOV, OI	PROBLEM OF AUTOMATIC RECOGNITION OF PHYSICAL ACTIVITY FROM SURFACE ELECTROMYOGRAPHY SIGNALS
110	ZHI, YX; LUKASIK, M; LI, MH; DOLATABADI, E; WANG, RH; TAATI, B	AUTOMATIC DETECTION OF COMPENSATION DURING ROBOTIC STROKE REHABILITATION THERAPY
111	ZHI, YX; LUKASIK, M; LI, MH; DOLATABADI, E; WANG, RH; TAATI, B	AUTOMATIC DETECTION OF COMPENSATION DURING ROBOTIC STROKE REHABILITATION THERAPY
112	ZHENG, ZB; ZHU, J; FAN, J; SARKAR, N	DESIGN AND SYSTEM VALIDATION OF RASSLE: A NOVEL ACTIVE SOCIALLY ASSISTIVE ROBOT FOR ELDERLY WITH DEMENTIA
113	ZHENG, Z; YOUNG, EM; SWANSON, AR; WEITLAUF, AS; WARREN, ZE; SARKAR, N	ROBOT-MEDIATED IMITATION SKILL TRAINING FOR CHILDREN WITH AUTISM
114	ZHENG, Z; FU, Q; ZHAO, HA; SWANSON, AR; WEITLAUF, AS; WARREN, ZE; SARKAR, N	DESIGN OF AN AUTONOMOUS SOCIAL ORIENTING TRAINING SYSTEM (ASOTS) FOR YOUNG CHILDREN WITH AUTISM
115	ZHENG, Y; ZHONG, PS; LIU, KH; YANG, KG; YUE, QC	HUMAN MOTION CAPTURE SYSTEM BASED 3D RECONSTRUCTION ON REHABILITATION ASSISTANCE STABILITY OF LOWER LIMB EXOSKELETON ROBOT CLIMBING UPSTAIRS POSTURE
116	ZHENG, Y; WANG, RX; LI, JC; AN, AM	ADAPTIVE CONTROL OF UPPER LIMB REHABILITATION ROBOT BASED ON RBF NEURAL NETWORK COMPENSATION
117	ZHENG, Y; SONG, QJ; LIU, JX; SONG, QH; YUE, QC	RESEARCH ON MOTION PATTERN RECOGNITION OF EXOSKELETON ROBOT BASED ON MULTIMODAL MACHINE LEARNING MODEL
118	ZHENG, JL; LI, Z; LYU, YL; ZHOU, J; SONG, R	DESIGN AND SIMULATION OF A ROTATING MAGNETORHEOLOGICAL FLUID DAMPER FOR THE ANKLE REHABILITATION ROBOT
119	ZHENG, H; SHEN, XR	DESIGN AND CONTROL OF A PNEUMATICALLY ACTUATED TRANSTIBIAL PROSTHESIS
120	ZHENG, EH; WANG, QI	NONCONTACT CAPACITIVE SENSING-BASED LOCOMOTION TRANSITION RECOGNITION FOR AMPUTEES WITH ROBOTIC TRANSTIBIAL PROSTHESES
121	ZHEN, T; KONG, JL; YAN, L	HYBRID DEEP-LEARNING FRAMEWORK BASED ON GAUSSIAN FUSION OF MULTIPLE SPATIOTEMPORAL NETWORKS FOR WALKING GAIT PHASE RECOGNITION
122	ZHE, Z; FERRY, F; QIANG, F; GU, XD	ROBOTIC ARM FOR UNSUPERVISED STROKE REHABILITATION: A PILOT STUDY USING PID CONTROLLER
123	ZHAO, ZR; LI, X; HAO, LN	RESEARCH ON THE CONTROL METHOD OF A REHABILITATION EXOSKELETON ROBOT FOR PASSIVE TRAINING ON UPPER-LIMBS OF STROKE PATIENTS
124	ZHAO, ZQ; LI, XY; LU, CH; ZHANG, M; WANG, YH	COMPLIANT MANIPULATION METHOD FOR A NURSING ROBOT BASED ON PHYSICAL STRUCTURE OF HUMAN LIMB
125	ZHAO, Z; CHEN, WH; LI, Y; WANG, JH; PEI, ZC	A WEARABLE BODY MOTION CAPTURE SYSTEM AND ITS APPLICATION IN ASSISTIVE EXOSKELETON CONTROL
126	ZHAO, Y	TEST AND SIMULATION OF HEALTH BALANCE TRAINING EQUIPMENT BASED ON MEDICAL MULTIMEDIA IMAGE FOR EXERCISE BALANCE ABILITY
127	ZHAO, XY; ZHU, Z; LIU, MS; ZHAO, CY; ZHAO, YF; PAN, J; WANG, Z; WU, C	A SMART ROBOTIC WALKER WITH INTELLIGENT CLOSE-PROXIMITY INTERACTION CAPABILITIES FOR ELDERLY MOBILITY SAFETY
128	ZHAO, XW; ZI, B	DESIGN AND ANALYSIS OF A PNEUMATIC MUSCLE DRIVEN PARALLEL MECHANISM FOR IMITATING HUMAN PELVIS
129	ZHAO, XJ; WANG, ML; DONG, ZZ; WANG, H	STUDY ON THE CONTROL METHOD OF MEDICAL REHABILITATION ROBOT
130	ZHAO, XG; SUN, HB; YE, D	ANKLE REHABILITATION ROBOT CONTROL BASED ON BIOLOGICAL SIGNALS
131	ZHAO, XG; LIU, DS; YE, D	SEMG BASED MOVEMENT QUANTITATIVE ESTIMATION OF JOINS USING SVM METHOD WITH GRAVITATIONAL SEARCH ALGORITHM
132	ZHAO, XG; CHU, YQ; HAN, JD; ZHANG, ZQ	SSVEP-BASED BRAIN-COMPUTER INTERFACE CONTROLLED FUNCTIONAL ELECTRICAL STIMULATION SYSTEM FOR UPPER EXTREMITY REHABILITATION
133	ZHAO, W; SONG, AG	ACTIVE MOTION CONTROL OF A KNEE EXOSKELETON DRIVEN BY ANTAGONISTIC PNEUMATIC MUSCLE ACTUATORS
134	ZHAO, T; QIAN, S; CHEN, Q; SUN, Z	DESIGN AND ANALYSIS OF A CABLE-DRIVEN PARALLEL ROBOT FOR WAIST REHABILITATION
135	ZHAO, SM; LIU, JX; GONG, ZD; LEI, YS; OUYANG, X; CHAN, CC; RUAN, SC	WEARABLE PHYSIOLOGICAL MONITORING SYSTEM BASED ON ELECTROCARDIOGRAPHY AND ELECTROMYOGRAPHY FOR UPPER LIMB REHABILITATION TRAINING
136	ZHAO, PJ; LU, CX; WANG, B; CHEN, CH; XIE, LH; WANG, MY; TRIGONI, N; MARKHAM, A	HEART RATE SENSING WITH A ROBOT MOUNTED MMWAVE RADAR
137	ZHAO, M; RATTANATAMRONG, P; DIGIOVANNA, J; MAHMOUDI, B; FIGUEIREDO, RJ; SANCHEZ, JC; PRINCIPE, JC; FORTES, JAB	BMI CYBERWORKSTATION: ENABLING DYNAMIC DATA-DRIVEN BRAIN-MACHINE INTERFACE RESEARCH THROUGH CYBERINFRASTRUCTURE
138	ZHAO, LY; ZHANG, S; YU, LT; GUAN, ZG	STUDY ON STRESS CHARACTERISTICS OF PLANTAR WALKING AND REHABILITATION STRATEGY
139	ZHAO, LY; ZHANG, LX; WANG, L; WANG, J	THREE-DIMENSIONAL MOTION OF THE PELVIS DURING HUMAN WALKING
140	ZHAO, LM; XIE, CL; SONG, R	DESIGN AND VALIDATION OF A WEARABLE HAND EXOSKELETON SYSTEM
141	ZHAO, KK; YUAN, YX; LI, ZJ	HUMAN COOPERATIVE CONTROL OF LOWER-LIMB ROBOTIC EXOSKELETON BASED ON REGION FUNCTION
142	ZHAO, JX; IWASAKI, T	ORBITAL STABILITY ANALYSIS FOR PERTURBED NONLINEAR SYSTEMS AND NATURAL ENTRAINMENT VIA ADAPTIVE ANDRONOV-HOPF OSCILLATOR
143	ZHAO, HC; JALVING, J; HUANG, RK; KNEPPER, R; RUINA, A; SHEPHERD, R	A HELPING HAND SOFT ORTHOSIS WITH INTEGRATED OPTICAL STRAIN SENSORS AND EMG CONTROL
144	ZHAO, H; WU, YN; LIU, J; REN, YP; GAEBLER-SPIRA, DJ; ZHANG, LQ	CHANGES OF CALF MUSCLE-TENDON PROPERTIES DUE TO STRETCHING AND ACTIVE MOVEMENT OF CHILDREN WITH CEREBRAL PALSY - A PILOT STUDY
145	ZHAO, GP; SHARBAFI, MA; VLUTTERS, M; VAN ASSELDONK, E; SEYFARTH, A	BIO-INSPIRED BALANCE CONTROL ASSISTANCE CAN REDUCE METABOLIC ENERGY CONSUMPTION IN HUMAN WALKING
146	ZHAO, GP; SHARBAFI, M; VLUTTERS, M; VAN ASSELDONK, E; SEYFARTH, A	TEMPLATE MODEL INSPIRED LEG FORCE FEEDBACK BASED CONTROL CAN ASSIST HUMAN WALKING
147	ZHAO, DH; YANG, JY; WANG, YN; YU, CW; JIANG, YL; WANG, SY; FUKUDA, T	MULTIPLE WELFARE-ROBOTS ARCHITECTURE OF SMART HOUSE FOR SECURITY ASSISTANCE OF DAILY ACTIVITIES
148	ZHAO, DH; YANG, JY; OKOYE, MO; WANG, SY	WALKING ASSIST ROBOT: A NOVEL NON-CONTACT ABNORMAL GAIT RECOGNITION APPROACH BASED ON EXTENDED SET MEMBERSHIP FILTER
149	ZHAO, BL; LI, WT; ZHOU, XH; WU, SQ; CAO, HS; BAO, ZR; AN, LB	EFFECTIVE ROBOTIC ASSISTIVE PATTERN OF TREADMILL TRAINING FOR SPINAL CORD INJURY IN A RAT MODEL
150	ZHANG, ZW; LI, CL; ZHENG, TJ; LI, HW; ZHAO, SK; ZHAO, J; ZHU, YH	TRIPPING AVOIDANCE LOWER EXTREMITY EXOSKELETON BASED ON VIRTUAL POTENTIAL FIELD FOR ELDERLY PEOPLE
151	ZHANG, ZQ; JI, LY; HUANG, ZP; WU, JK	ADAPTIVE INFORMATION FUSION FOR HUMAN UPPER LIMB MOVEMENT ESTIMATION
152	ZHANG, ZQ; CHEN, HL; ZHANG, ZN	CONFIGURATION SYNTHESIS AND PERFORMANCE ANALYSIS OF FINGER SOFT ACTUATOR
153	ZHANG, ZD; ZHOU, ZH; ZHENG, EH; ZHOU, YL; ZHANG, SC; MAI, JG; WANG, QN	CONCEPT AND PROTOTYPE DESIGN OF AN UNDERWATER SOFT EXOSKELETON
154	ZHANG, Z; YU, XL; QIAN, JW	CLASSIFICATION OF FINGER MOVEMENTS FOR PROSTHESIS CONTROL WITH SURFACE ELECTROMYOGRAPHY
155	ZHANG, Z; OSTADABBAS, S; SAHADAT, MN; SEBKHI, N; WU, D; BUTLER, AJ; GHOVANLOO, M	ENHANCEMENTS OF A TONGUE-OPERATED ROBOTIC REHABILITATION SYSTEM
156	ZHANG, Z; CHEN, GL; FAN, WC; YAN, W; KONG, LY; WANG, H	A STIFFNESS VARIABLE PASSIVE COMPLIANCE DEVICE WITH RECONFIGURABLE ELASTIC INNER SKELETON AND ORIGAMI SHELL
157	ZHANG, YZ; WANG, PC; YI, JG; SONG, DZ; LIU, T	STATIONARY BALANCE CONTROL OF A BIKEBOT
158	ZHANG, YH; PRASAD, S; KILICARSLAN, A; CONTRERAS-VIDAL, JL	MULTIPLE KERNEL BASED REGION IMPORTANCE LEARNING FOR NEURAL CLASSIFICATION OF GAIT STATES FROM EEG SIGNALS
159	ZHANG, YF; NOLAN, KJ; ZANOTTO, D	OSCILLATOR-BASED TRANSPARENT CONTROL OF AN ACTIVE/SEMIACTIVE ANKLE-FOOT ORTHOSIS
160	ZHANG, YF; LI, S; NOLAN, KJ; ZANOTTO, D	REINFORCEMENT LEARNING ASSIST-AS-NEEDED CONTROL FOR ROBOT ASSISTED GAIT TRAINING
161	ZHANG, YF; LI, S; NOLAN, KJ; ZANOTTO, D	ADAPTIVE ASSIST-AS-NEEDED CONTROL BASED ON ACTOR-CRITIC REINFORCEMENT LEARNING
162	ZHANG, YF; AN, HL; MA, HX; WEI, Q; WANG, J	HUMAN ACTIVITY RECOGNITION WITH DISCRETE COSINE TRANSFORM IN LOWER EXTREMITY EXOSKELETON
163	ZHANG, YB; WANG, ZX; JI, LH; BI, S	THE CLINICAL APPLICATION OF THE UPPER EXTREMITY COMPOUND MOVEMENTS REHABILITATION TRAINING ROBOT
164	ZHANG, YA; WU, YQ; SHEN, LY; QIAN, JW; WANG, YY	ANALYSIS OF ANKLE TRAJECTORY PARAMETERS OF REHABILITATION TRAINING ON LEVEL WALKING
165	ZHANG, Y; ZHAO, J; PAN, CY; CHANG, H	SYSTEM DESIGN OF A NOVEL ACTIVE WEARABLE FINGER REHABILITATION ROBOT
166	ZHANG, Y; XIA, CM	A PRELIMINARY STUDY OF CLASSIFICATION OF UPPER LIMB MOTIONS AND FORCES BASED ON MECHANOMYOGRAPHY
167	ZHANG, Y; WANG, Z; CHEN, CJ; FANG, T; SUN, RM; LI, YJ	A LIGHTWEIGHT SOFT EXOSKELETON IN LOWER LIMB ASSISTANCE
168	ZHANG, Y; CHEN, WH; LIN, CL; CHU, JS; MENG, FG	RESEARCH ON COMMAND CONFIRMATION UNIT BASED ON MOTOR IMAGERY EEG SIGNAL DECODING FEEDBACK IN BRAIN-COMPUTER INTERFACE
169	ZHANG, XY	INTELLIGENT ASSISTIVE AND ROBOTICS DEVELOPMENT IN CHINA
170	ZHANG, XQ; WANG, Q; LI, XL	DESIGN AND ANALYSIS OF HIP JOINT PARALLEL REHABILITATION MECHANISM
171	ZHANG, XJ; ZHANG, JH; SUN, LY; LI, MH	REHABILITATIVE MOTION PLANNING FOR UPPER LIMB REHABILITATION ROBOT BASED ON VIRTUAL REALITY
172	ZHANG, XJ; LIU, GQ; ZHANG, JH; WANG, YF	STUDY ON THE LOWER LIMBS REHABILITATION ROBOTIC CONTROL SYSTEM BY SEMG
173	ZHANG, XG; XIANG, ZH; LIN, QX; ZHOU, QF	THE DESIGN AND DEVELOPMENT OF A LOWER LIMBS REHABILITATION EXOSKELETON SUIT
174	ZHANG, XF; LI, X; DAI, JT; PAN, GX; ZHANG, N; FU, HQ; XU, JG; ZHONG, ZC; LIU, T; INOUE, Y	THE DESIGN OF A HEMIPLEGIC UPPER LIMB REHABILITATION TRAINING SYSTEM BASED ON SURFACE EMG SIGNALS
175	ZHANG, XF; JI, LH; GUO, LY	A NOVEL ROBOT NEUROREHABILITATION FOR UPPER LIMB MOTION
176	ZHANG, XF; DAI, JT; LI, X; LI, HZ; FU, HQ; PAN, GX; ZHANG, N; YANG, R; XU, JG	SEMG-BASED SHOULDER-ELBOW COMPOSITE MOTION PATTERN RECOGNITION AND CONTROL METHODS FOR UPPER LIMB REHABILITATION ROBOT
177	ZHANG, XD; WANG, YX; CHENG, ZQ	AN EEG BASED APPROACH FOR PATTERN RECOGNITION OF PRECISE HAND ACTIVITIES WITH DATA FUSION TECHNOLOGY
178	ZHANG, XC; ZHANG, H; ZHANG, LY; ZHU, Y; HU, F	DOUBLE-DIAMOND MODEL-BASED ORIENTATION GUIDANCE IN WEARABLE HUMAN-MACHINE NAVIGATION SYSTEMS FOR BLIND AND VISUALLY IMPAIRED PEOPLE
179	ZHANG, X; ZHOU, P	HIGH-DENSITY MYOELECTRIC PATTERN RECOGNITION TOWARD IMPROVED STROKE REHABILITATION
180	ZHANG, X; XU, GH; XIE, J; LI, M; PEI, W; ZHANG, JH	AN EEG-DRIVEN LOWER LIMB REHABILITATION TRAINING SYSTEM FOR ACTIVE AND PASSIVE CO-STIMULATION
181	ZHANG, X; LI, Y; CHEN, X; LI, GL; RYMER, WZ; ZHOU, P	THE EFFECT OF INVOLUNTARY MOTOR ACTIVITY ON MYOELECTRIC PATTERN RECOGNITION: A CASE STUDY WITH CHRONIC STROKE PATIENTS
182	ZHANG, X; LI, XX; SAMUEL, OW; HUANG, Z; FANG, P; LI, GL	IMPROVING THE ROBUSTNESS OF ELECTROMYOGRAM-PATTERN RECOGNITION FOR PROSTHETIC CONTROL BY A POSTPROCESSING STRATEGY
183	ZHANG, X; LI, WD; LI, J; CAI, XW	RESEARCH OF THE BWS SYSTEM FOR LOWER EXTREMITY REHABILITATION ROBOT
184	ZHANG, X; LI, JH; OVUR, SE; CHEN, ZY; LI, XN; HU, ZH; HU, YB	NOVEL DESIGN AND ADAPTIVE FUZZY CONTROL OF A LOWER-LIMB ELDERLY REHABILITATION
185	ZHANG, X; LI, JH; FAN, K; CHEN, ZY; HU, ZH; YU, Y	NEURAL APPROXIMATION ENHANCED PREDICTIVE TRACKING CONTROL OF A NOVEL DESIGNED FOUR-WHEELED ROLLATOR
186	ZHANG, X; GE, WL; FU, H; CHEN, RX; LUO, TH; HASHIMOTO, M	A HUMAN-ROBOT INTERACTION BASED COORDINATION CONTROL METHOD FOR ASSISTIVE WALKING DEVICES AND AN ASSESSMENT OF ITS STABILITY
187	ZHANG, X; ELNADY, AM; RANDHAWA, BK; BOYD, LA; MENON, C	COMBINING MENTAL TRAINING AND PHYSICAL TRAINING WITH GOAL-ORIENTED PROTOCOLS IN STROKE REHABILITATION: A FEASIBILITY CASE STUDY
188	ZHANG, X; D'ARCY, R; MENON, C	SCORING UPPER-EXTREMITY MOTOR FUNCTION FROM EEG WITH ARTIFICIAL NEURAL NETWORKS: A PRELIMINARY STUDY
189	ZHANG, X; BEHAL, A; DAWSON, DM; CHEN, J	NOVEL PASSIVE PATH FOLLOWING CONTROLLER FOR A REHABILITATION ROBOT
190	ZHANG, WX; ZHANG, W; DING, XL; SUN, L	OPTIMIZATION OF THE ROTATIONAL ASYMMETRIC PARALLEL MECHANISM FOR HIP REHABILITATION WITH FORCE TRANSMISSION FACTORS
191	ZHANG, WX; QI, C; SHI, D; SUN, L; DING, XL	DESIGN OF THE CONTROL SYSTEM PLATFORM FOR MODULAR LOWER EXTREMITY REHABILITATION EXOSKELETON
192	ZHANG, WL; ZHU, XM; HAN, S; BYL, N; MOK, AK; TOMIZUKA, M	DESIGN OF A NETWORK-BASED MOBILE GAIT REHABILITATION SYSTEM
193	ZHANG, WL; CHEN, X; BAE, J; TOMIZUKA, M	REAL-TIME KINEMATIC MODELING AND PREDICTION OF HUMAN JOINT MOTION IN A NETWORKED REHABILITATION SYSTEM
194	ZHANG, WC; SUN, FC; LIU, CF; SU, WH; TAN, CQ; LIU, SB	A HYBRID EEG-BASED BCI FOR ROBOT GRASP CONTROLLING
195	ZHANG, TC; LI, B; WANG, DX; MA, LK; ZHAO, XH	KINEMATIC ANALYSIS AND ITS APPLICATIONS OF A NOVEL SPHERICAL PARALLEL MANIPULATOR
196	ZHANG, T; XIA, J	DEVELOPMENT OF A CLUTCHABLE SERIES ELASTIC ACTUATOR FOR ROBOTIC HIP EXOSKELETON
197	ZHANG, T; WANG, J; REN, YM; LI, JJ	A REMOTE ASSESSMENT SYSTEM WITH A VISION ROBOT AND WEARABLE SENSORS
198	ZHANG, T; TRAN, M; HUANG, H	NREL-EXO: A 4-DOFS WEARABLE HIP EXOSKELETON FOR WALKING AND BALANCE ASSISTANCE IN LOCOMOTION
199	ZHANG, T; TRAN, M; HUANG, H	DESIGN AND EXPERIMENTAL VERIFICATION OF HIP EXOSKELETON WITH BALANCE CAPACITIES FOR WALKING ASSISTANCE
200	ZHANG, T; TRAN, M; HUANG, H	ADMITTANCE SHAPING-BASED ASSISTIVE CONTROL OF SEA-DRIVEN ROBOTIC HIP EXOSKELETON
201	ZHANG, T; LU, J; HU, F; WU, L; GUO, MC	A SENSOR-BASED VIRTUAL PIANO BIOFEEDBACK SYSTEM FOR STROKE REHABILITATION
202	ZHANG, T; HUANG, H	DESIGN AND CONTROL OF A SERIES ELASTIC ACTUATOR WITH CLUTCH FOR HIP EXOSKELETON FOR PRECISE ASSISTIVE MAGNITUDE AND TIMING CONTROL AND IMPROVED MECHANICAL SAFETY
203	ZHANG, SY; GUO, SX; QU, MH; PANG, MY	DEVELOPMENT OF A BILATERAL REHABILITATION TRAINING SYSTEM USING THE HAPTIC DEVICE AND INERTIA SENSORS
204	ZHANG, SY; GUO, SX; PANG, MY	PERFORMANCE EVALUATION OF A NOVEL MASTER-SLAVE REHABILITATION SYSTEM
205	ZHANG, SY; GUO, SX; GAO, BF; HIRATA, H; ISHIHARA, H	DESIGN OF A NOVEL TELEREHABILITATION SYSTEM WITH A FORCE-SENSING MECHANISM
206	ZHANG, SY; GUO, SX; FU, YL; BOULARDOT, L; HUANG, Q; HIRATA, H; ISHIHARA, H	INTEGRATING COMPLIANT ACTUATOR AND TORQUE LIMITER MECHANISM FOR SAFE HOME-BASED UPPER-LIMB REHABILITATION DEVICE DESIGN
207	ZHANG, SY; FU, Q; GUO, SX; FU, YL	COORDINATIVE MOTION-BASED BILATERAL REHABILITATION TRAINING SYSTEM WITH EXOSKELETON AND HAPTIC DEVICES FOR BIOMEDICAL APPLICATION
208	ZHANG, SY; FU, Q; GUO, SX; FU, YL	A TELEPRESENCE SYSTEM FOR THERAPIST-IN-THE-LOOP TRAINING FOR ELBOW JOINT REHABILITATION
209	ZHANG, ST; ZUO, GK; SHI, CC; XU, JL; LIU, XX; GAO, JJ; LI, GP	THE SEMG CHARACTERISTICS OF HUMAN UPPER LIMB DURING CIRCLE DRAWING ON EULRR SYSTEM
210	ZHANG, SQ; ZHANG, X; CAO, S; GAO, XP; CHEN, X; ZHOU, P	MYOELECTRIC PATTERN RECOGNITION BASED ON MUSCLE SYNERGIES FOR SIMULTANEOUS CONTROL OF DEXTEROUS FINGER MOVEMENTS
211	ZHANG, SM; WANG, C; WU, XY; LIAO, YQ; WANG, PG; CAI, SB	FOUR-LEGGED GAIT PLANNING METHOD FOR A MOBILE MEDICAL EXOSKELETON WITH A PAIR OF CRUTCHES
212	ZHANG, SM; WANG, C; HU, Y; LIU, DX; ZHANG, T; WU, XY	REHABILITATION WITH LOWER LIMB EXOSKELETON ROBOT JOINT LOAD ADAPTIVE SERVER CONTROL
213	ZHANG, SH; ZHU, QG; WU, J; XIONG, R; GU, Y	DESIGN AND COMPLIANCE CONTROL OF REHABILITATION EXOSKELETON FOR ELBOW JOINT ANCHYLOSIS
214	ZHANG, SD; WANG, Q; ZHOU, P	DESIGN AND ANALYSIS OF A MECHANISM OF ANKLE REHABILITATION ROBOT
215	ZHANG, R; ZHU, YH; LI, HW; LIN, NX; ZHAO, J	DEVELOPMENT OF A PARALLEL-STRUCTURED UPPER LIMB EXOSKELETON FOR LIFTING ASSISTANCE
216	ZHANG, QH; YAO, YL; SUN, BQ; BAI, DC; YANG, JY	FATIGUE DETECTION AND ANALYSIS OF UPPER LIMB MUSCLES
217	ZHANG, QH; XING, XB; GUO, HC	CONTROL METHOD FOR LOWER -LIMB REHABILITATION ROBOT JOINT FLEXIBILITY
218	ZHANG, Q; ZHANG, XD; YIN, G; YANG, KC; XIE, J; HAN, XL	DESIGN ON SUBSECTION BASED MIX POSITION CONTROLLER FOR LOWER LIMB REHABILITATION ROBOT
219	ZHANG, Q; XU, BY; GUO, Z; XIAO, XH	DESIGN AND MODELING OF A COMPACT ROTARY SERIES ELASTIC ACTUATOR FOR AN ELBOW REHABILITATION ROBOT
220	ZHANG, Q; SUN, DY; QIAN, W; XIAO, XH; GUO, Z	MODELING AND CONTROL OF A CABLE-DRIVEN ROTARY SERIES ELASTIC ACTUATOR FOR AN UPPER LIMB REHABILITATION ROBOT
221	ZHANG, Q; SHENG, ZY; KIM, K; SHARMA, N	OBSERVER DESIGN FOR A NONLINEAR NEUROMUSCULAR SYSTEM WITH MULTI-RATE SAMPLED AND DELAYED OUTPUT MEASUREMENTS
222	ZHANG, Q; PI, T; LIU, RF; XIONG, CH	SIMULTANEOUS AND PROPORTIONAL ESTIMATION OF MULTIJOINT KINEMATICS FROM EMG SIGNALS FOR MYOCONTROL OF ROBOTIC HANDS
223	ZHANG, Q; LIU, RF; CHEN, WB; XIONG, CH	SIMULTANEOUS AND CONTINUOUS ESTIMATION OF SHOULDER AND ELBOW KINEMATICS FROM SURFACE EMG SIGNALS
224	ZHANG, Q; KIM, K; SHARMA, N	PREDICTION OF ANKLE DORSIFLEXION MOMENT BY COMBINED ULTRASOUND SONOGRAPHY AND ELECTROMYOGRAPHY
225	ZHANG, P; ZOU, WL; CHEN, YW; YU, NB	SERVO AND FORCE CONTROL WITH IMPROVED ROBUSTNESS AND ACCURACY FOR AN ACTIVE BODY WEIGHT SUPPORT SYSTEM
226	ZHANG, P; ZHANG, JX; ZHANG, ZH	DESIGN OF RBFNN-BASED ADAPTIVE SLIDING MODE CONTROL STRATEGY FOR ACTIVE REHABILITATION ROBOT
227	ZHANG, MM; ZHU, GL; NANDAKUMAR, A; GONG, SH; XIE, S	A VIRTUAL-REALITY TRACKING GAME FOR USE IN ROBOT-ASSISTED ANKLE REHABILITATION
228	ZHANG, MM; ZHANG, YX; DAVIES, TC; XIE, S	AN IN-VIVO LATERAL ANKLE LIGAMENT STRAIN BEHAVIOR ASSESSMENT TECHNIQUE FOR POTENTIAL USE IN ROBOT-ASSISTED THERAPY
229	ZHANG, MM; ZHANG, SH; MCDAID, A; DAVIES, C; XIE, SQ	AUTOMATED OBJECTIVE ROBOT-ASSISTED ASSESSMENT OF WRIST PASSIVE RANGES OF MOTION
230	ZHANG, MM; XIE, SQ; LI, XL; ZHU, GL; MENG, W; HUANG, XL; VEALE, AJ	ADAPTIVE PATIENT-COOPERATIVE CONTROL OF A COMPLIANT ANKLE REHABILITATION ROBOT (CARR) WITH ENHANCED TRAINING SAFETY
231	ZHANG, MM; XIE, SN; MENG, W; ZHU, GL; ZENG, XF; HUANG, XL; XU, Q	ROBOT-ASSISTED ANKLE REHABILITATION FOR THE TREATMENT OF DROP FOOT: A CASE STUDY
232	ZHANG, MM; SHENG, B; DAVIES, TC; MENG, W; XIE, SQ	MODEL BASED OPEN-LOOP POSTURE CONTROL OF A PARALLEL ANKLE ASSESSMENT AND REHABILITATION ROBOT
233	ZHANG, MM; MENG, W; DAVIES, TC; ZHANG, YX; XIE, SQ	A ROBOT-DRIVEN COMPUTATIONAL MODEL FOR ESTIMATING PASSIVE ANKLE TORQUE WITH SUBJECT-SPECIFIC ADAPTATION
234	ZHANG, MM; MCDAID, A; ZHANG, SH; ZHANG, YX; XIE, SQ	AUTOMATED ROBOT-ASSISTED ASSESSMENT FOR WRIST ACTIVE RANGES OF MOTION
235	ZHANG, MM; MCDAID, A; VEALE, AJ; PENG, YX; XIE, SQ	ADAPTIVE TRAJECTORY TRACKING CONTROL OF A PARALLEL ANKLE REHABILITATION ROBOT WITH JOINT-SPACE FORCE DISTRIBUTION
236	ZHANG, MM; DAVIES, TC; ZHANG, YX; XIE, SQ	A REAL-TIME COMPUTATIONAL MODEL FOR ESTIMATING KINEMATICS OF ANKLE LIGAMENTS
237	ZHANG, MM; DAVIES, TC; NANDAKUMAR, A; XIE, SQ	A NOVEL ASSESSMENT TECHNIQUE FOR MEASURING ANKLE ORIENTATION AND STIFFNESS
238	ZHANG, MM; CAO, JH; ZHU, GL; MIAO, Q; ZENG, XF; XIE, SQ	RECONFIGURABLE WORKSPACE AND TORQUE CAPACITY OF A COMPLIANT ANKLE REHABILITATION ROBOT (CARR)
239	ZHANG, MM; CAO, JH; XIE, SQ; ZHU, GL; ZENG, XF; HUANG, XL; XU, Q	A PRELIMINARY STUDY ON ROBOT-ASSISTED ANKLE REHABILITATION FOR THE TREATMENT OF DROP FOOT
240	ZHANG, M; ZOU, N; CAO, G; LI, CX	MODELING AND SIMULATION OF HUMAN LOWER EXTREMITY MOTION
241	ZHANG, LY; ZHANG, YH; SHEN, J; LUO, Y	EFFECTS OF DEXMEDETOMIDINE ON POST-OPERATIVE RECOVERY AND MENTAL STATUS IN PATIENTS RECEIVING ROBOTIC-ASSISTED THORACIC SURGERY
242	ZHANG, LY; LI, JF; SU, P; SONG, YM; DONG, MJ; CAO, Q	IMPROVEMENT OF HUMAN-MACHINE COMPATIBILITY OF UPPER-LIMB REHABILITATION EXOSKELETON USING PASSIVE JOINTS
243	ZHANG, LY; LI, JF; LIU, JH; SU, P; ZHANG, CZ	DESIGN AND KINEMATIC ANALYSIS OF CO-EXOSKELETON WITH PASSIVE TRANSLATIONAL JOINTS FOR UPPER-LIMB REHABILITATION
244	ZHANG, LY; LI, JF; JI, ST; SU, P; TAO, CJ; JI, R	DESIGN AND HUMAN-MACHINE COMPATIBILITY ANALYSIS OF CO-EXOS II FOR UPPER-LIMB REHABILITATION
245	ZHANG, LY; LI, JF; DONG, MJ; CUI, Y; RONG, X	DEVELOPMENT OF A COMPATIBLE EXOSKELETON (CO-EXOS II) FOR UPPER-LIMB REHABILITATION
246	ZHANG, LY; LI, JF; CUI, Y; DONG, MJ; FANG, B; ZHANG, PF	DESIGN AND PERFORMANCE ANALYSIS OF A PARALLEL WRIST REHABILITATION ROBOT (PWRR)
247	ZHANG, LX; ZOU, YP; WANG, L; PEI, XP	HYBRID FORCE CONTROL BASED ON ICMAC FOR AN ASTRONAUT REHABILITATIVE TRAINING ROBOT REGULAR PAPER
248	ZHANG, LX; SONG, D; WANG, BJ; XUE, F	HIP MOTION ANALYSIS USING PARAMETRIC MATHEMATICAL MODELING IN MIDDLE AGED TO ELDERLY ADULTS DURING WALKING
249	ZHANG, LX; LI, LL; ZOU, YP; WANG, KY; JIANG, XZ; JU, HR	FORCE CONTROL STRATEGY AND BENCH PRESS EXPERIMENTAL RESEARCH OF A CABLE DRIVEN ASTRONAUT REHABILITATIVE TRAINING ROBOT
250	ZHANG, LX; LI, LL; CHEN, ZM; SONG, D	PROTOTYPE DESIGN, MODELING, AND EXPERIMENTAL RESEARCH OF A NOVEL LOWER LIMB POWERED EXOSKELETON
251	ZHANG, LL; LI, KF	A FEASIBILITY STUDY ON WRIST REHABILITATION USING THE LEAP MOTION
252	ZHANG, LJ; LV, YQ; ZHAO, J; ZHANG, T; MU, Y; SHAHZAD, A; CUI, DQ; DONG, H; GAO, XS	DESIGN OF AN ACTIVE AND PASSIVE TYPE WALKING ASSISTANT ROBOT FOR HUMAN
253	ZHANG, LG; GUO, SA; SUN, Q	DEVELOPMENT AND ASSIST-AS-NEEDED CONTROL OF AN END-EFFECTOR UPPER LIMB REHABILITATION ROBOT
254	ZHANG, LF; MA, Y; WANG, C; YAN, ZF; WU, XY	A METHOD FOR ARM MOTIONS CLASSIFICATION AND A LOWER-LIMB EXOSKELETON CONTROL BASED ON SEMG SIGNALS
255	ZHANG, LB; HU, YB; SU, H; LI, JH; OVUR, SE	ADAPTIVE NEURAL NETWORK CONTROL FOR A LOWER-LIMB EXOSKELETON USING VARIABLE STIFFNESS TRANSFERRING
256	ZHANG, L; LIU, XC; XIA, HS	A DESIGN OF LIGHTWEIGHT WALKING-ASSISTED SKELETAL ROBOT
257	ZHANG, L; CHEN, WH; WANG, JH; ZHANG, JB	ADAPTIVE ROBUST SLIDE MODE TRAJECTORY TRACKING CONTROLLER FOR LOWER EXTREMITY REHABILITATION EXOSKELETON
258	ZHANG, K; XU, GH; HAN, ZZ; MA, KQ; ZHENG, XW; CHEN, LT; DUAN, N; ZHANG, SC	DATA AUGMENTATION FOR MOTOR IMAGERY SIGNAL CLASSIFICATION BASED ON A HYBRID NEURAL NETWORK
259	ZHANG, K; XU, GH; CHEN, XB; ZHANG, SC; ZHENG, XW; HAN, CC	ASYMMETRIC MULTIFRACTAL DETRENDED CROSS-CORRELATION ANALYSIS OF EEG AND SEMG IN THE PROCESSES OF MYODYNAMIA CHANGES
260	ZHANG, JZ; ZHUANG, LS; WANG, Y; ZHOU, YM; MENG, Y; HUA, G	VIDEO DEMO: AN EGOCENTRIC VISION BASED ASSISTIVE CO-ROBOT
261	ZHANG, JX; DAI, JB; CHEN, S; XU, GZ; GAO, X	DESIGN OF FINGER EXOSKELETON REHABILITATION ROBOT USING THE FLEXIBLE JOINT AND THE MYO ARMBAND
262	ZHANG, JS; SHAN, XY; ZHANG, TY	DESIGN AND IMPLEMENTATION OF PET-TYPE ROBOT CONTROL SYSTEM
263	ZHANG, JJ; CHEAH, CC; COLLINS, SH	STABLE HUMAN-ROBOT INTERACTION CONTROL FOR UPPER-LIMB REHABILITATION ROBOTICS
264	ZHANG, JJ; CHEAH, CC; COLLINS, SH	EXPERIMENTAL COMPARISON OF TORQUE CONTROL METHODS ON AN ANKLE EXOSKELETON DURING HUMAN WALKING
265	ZHANG, JJ; CHEAH, CC	PASSIVITY AND STABILITY OF HUMAN-ROBOT INTERACTION CONTROL FOR UPPER-LIMB REHABILITATION ROBOTS
266	ZHANG, JH; WEI, JJ; WANG, BZ; HONG, J; WANG, J	NONLINEAR EEG DECODING BASED ON A PARTICLE FILTER MODEL
267	ZHANG, JH; WANG, H; TANG, JQ; GUO, HX; HONG, J	MODELING AND DESIGN OF A SOFT PNEUMATIC FINGER FOR HAND REHABILITATION
268	ZHANG, JH; WANG, BZ; ZHANG, C; XIAO, YQ; WANG, MY	AN EEG/EMG/EOG-BASED MULTIMODAL HUMAN-MACHINE INTERFACE TO REAL-TIME CONTROL OF A SOFT ROBOT HAND
269	ZHANG, JH; LI, MH; SONG, R; ZHANG, XJ	DEVELOPMENT OF A LOWER LIMB REHABILITATION ROBOT BASED ON FREE GAIT AND VIRTUAL REALITY
270	ZHANG, JH; GUO, HX; WANG, T; HONG, J	THE DESIGN AND MOTION ANALYSIS OF A PNEUMATIC OMNIDIRECTIONAL SOFT ROBOT
271	ZHANG, JF; DONG, YM; YANG, CJ; GENG, Y; CHEN, Y; YANG, Y	5-LINK MODEL BASED GAIT TRAJECTORY ADAPTION CONTROL STRATEGIES OF THE GAIT REHABILITATION EXOSKELETON FOR POST-STROKE PATIENTS
272	ZHANG, JC; LIU, SQ; ZHANG, YZ; ZHU, R	A METHOD TO EXTRACT MOTION VELOCITIES OF LIMB AND TRUNK IN HUMAN LOCOMOTION
273	ZHANG, JB; YI, X; WANG, JH; CHEN, WH	STRUCTURE DESIGN AND SIMULATION ON BIONIC LOWER EXTREMITY REHABILITATION ROBOT
274	ZHANG, JB; XU, CY; FANG, ZJ; SUN, XT; CHEN, WH	DESIGN OF AN UNDERACTUATED BODY FIXTURE FOR A 7-DOF CABLE-DRIVEN UPPER LIMB EXOSKELETON
275	ZHANG, JB; LI, XF; LIU, JM; CHEN, WH	DESIGN AND ANALYSIS OF A COMPLIANT ELBOW-JOINT FOR ARM REHABILITATION ROBOT
276	ZHANG, JB; CHANG, X; WANG, JH; CHEN, WH	MECHANICAL DESIGN AND SIMULATION ON BIONIC LOWER EXTREMITY REHABILITATION ROBOT
277	ZHANG, J; ZHANG, H; DONG, CC; HUANG, FZ; LIU, Q; SONG, AG	ARCHITECTURE AND DESIGN OF A WEARABLE ROBOTIC SYSTEM FOR BODY POSTURE MONITORING, CORRECTION, AND REHABILITATION ASSIST
278	ZHANG, HY; KUMAR, S; CHEN, FF; FUH, JYH; WANG, MY	TOPOLOGY OPTIMIZED MULTIMATERIAL SOFT FINGERS FOR APPLICATIONS ON GRIPPERS, REHABILITATION, AND ARTIFICIAL HANDS
279	ZHANG, HQ; FANG, HR; ZHANG, D; LUO, XL; ZOU, Q	ADAPTIVE FUZZY SLIDING MODE CONTROL FOR A 3-DOF PARALLEL MANIPULATOR WITH PARAMETERS UNCERTAINTIES
280	ZHANG, HH; SANTAMARIA, V; AGRAWAL, S	APPLYING FORCE PERTURBATIONS USING A WEARABLE ROBOTIC NECK BRACE
281	ZHANG, HH; CHANG, BC; AGRAWAL, SK	USING A ROBOTIC NECK BRACE FOR MOVEMENT TRAINING OF THE HEAD-NECK
282	ZHANG, HF; QIAN, JW; SHEN, LY; ZHANG, YN	RESEARCH ON HEALTHY SUBJECT GAIT CYCLE PHASE AT DIFFERENT WALKING SPEEDS
283	ZHANG, HB; LI, ZJ; SU, CY	ITERATIVE LEARNING CONTROL OF AN EXOSKELETON FOR HUMAN UPPER LIMBS
284	ZHANG, H; ZHANG, ZH; GAO, N; XIAO, YJ; MENG, ZZ; LI, Z	COST-EFFECTIVE WEARABLE INDOOR LOCALIZATION AND MOTION ANALYSIS VIA THE INTEGRATION OF UWB AND IMU
285	ZHANG, H; YE, C	AN INDOOR WAYFINDING SYSTEM BASED ON GEOMETRIC FEATURES AIDED GRAPH SLAM FOR THE VISUALLY IMPAIRED
286	ZHANG, H; WU, P; BECK, A; ZHANG, ZJ; GAO, XY	ADAPTIVE INCREMENTAL LEARNING OF IMAGE SEMANTICS WITH APPLICATION TO SOCIAL ROBOT
287	ZHANG, H; WANG, YX; WANG, SZ	MECHANISM DESIGN AND KINEMATICS POSITIVE SOLUTION OF THE EXOSKELETON UPPER LIMB REHABILITATION ROBOT WITH 6-DOF
288	ZHANG, H; BALASUBRAMANIAN, S; WEI, RH; AUSTIN, H; BUCHANAN, S; HERMAN, R; HE, JP	RUPERT CLOSED LOOP CONTROL DESIGN
289	ZHANG, H; AUSTIN, H; BUCHANAN, S; HERMAN, R; KOENEMAN, J; HE, JP	FEASIBILITY STUDIES OF ROBOT-ASSISTED STROKE REHABILITATION AT CLINIC AND HOME SETTINGS USING RUPERT
290	ZHANG, GW; YANG, P; WANG, J; SUN, JJ	MULTIVARIABLE FINITE-TIME CONTROL OF 5 DOF UPPER-LIMB EXOSKELETON BASED ON LINEAR EXTENDED OBSERVER
291	ZHANG, GL; LIN, MX	DESIGN OF A SOFT ROBOT USING PNEUMATIC MUSCLES FOR ELBOW REHABILITATION
292	ZHANG, FH; YANG, L; FU, YL	DESIGN OF A NOVEL ELASTIC TORQUE SENSOR FOR HAND INJURIES REHABILITATION BASED ON BOWDEN CABLE
293	ZHANG, FH; WANG, XY; YANG, Y; FU, YL; WANG, SG	A HUMAN-MACHINE INTERFACE SOFTWARE BASED ON ANDROID SYSTEM FOR HAND REHABILITATION ROBOT
294	ZHANG, FH; WANG, XY; FU, YL; AGRAWAL, SK	A HUMAN-ROBOT INTERACTION MODELING APPROACH FOR HAND REHABILITATION EXOSKELETON USING BIOMECHANICAL TECHNIQUE
295	ZHANG, FH; LIN, LG; YANG, L; FU, YL	VARIABLE IMPEDANCE CONTROL OF FINGER EXOSKELETON FOR HAND REHABILITATION FOLLOWING STROKE
296	ZHANG, FH; LIN, LG; YANG, L; FU, YL	DESIGN OF AN ACTIVE AND PASSIVE CONTROL SYSTEM OF HAND EXOSKELETON FOR REHABILITATION
297	ZHANG, FH; FU, YL; ZHANG, QC; WANG, SG	EXPERIMENTS AND KINEMATICS ANALYSIS OF A HAND REHABILITATION EXOSKELETON WITH CIRCUITOUS JOINTS
298	ZHANG, FH; FU, YL; WANG, T; ZHANG, QC; WANG, SG; GUO, B	RESEARCH ON SENSING AND MEASURING SYSTEM FOR A HAND REHABILITATION ROBOT
299	ZHANG, FF; YU, YP; SUN, D; SUN, LN; HUANG, HB	THE CORRESPONDING RELATIONSHIP RESEARCH BETWEEN HUMAN LOWER LIMB OPERATION MODE AND MUSCLE INFORMATION
300	ZHANG, F; LI, PF; HOU, ZG; XIE, XL; CHEN, YX; LI, QL; TAN, M	AN ADAPTIVE RBF NEURAL NETWORK CONTROL STRATEGY FOR LOWER LIMB REHABILITATION ROBOT
301	ZHANG, F; LI, PF; HOU, ZG; LU, Z; CHEN, YX; LI, QL; TAN, M	SEMG-BASED CONTINUOUS ESTIMATION OF JOINT ANGLES OF HUMAN LEGS BY USING BP NEURAL NETWORK
302	ZHANG, F; LI, K; WU, DL; CHEN, PR; DOU, ZL	THERAPEUTIC EFFECT OF AIWALKER ON BALANCE AND WALKING ABILITY IN PATIENTS WITH STROKE: A PILOT STUDY
303	ZHANG, F; HOU, ZG; CHENG, L; WANG, WQ; CHEN, YX; HU, J; PENG, L; WANG, HB	ILEG- A LOWER LIMB REHABILITATION ROBOT: A PROOF OF CONCEPT
304	ZHANG, DY; LIN, MX; BAN, CQ; LIAN, BY	FUZZY IMPEDANCE CONTROL OF UPPER LIMB REHABILITATION ROBOT
305	ZHANG, DG; REN, Y; GUI, K; JIA, J; XU, WD	COOPERATIVE CONTROL FOR A HYBRID REHABILITATION SYSTEM COMBINING FUNCTIONAL ELECTRICAL STIMULATION AND ROBOTIC EXOSKELETON
306	ZHANG, DG; LIN, GQ; HUAN, G; LIU, JR; ZHU, XY	A HYBRID FES REHABILITATION SYSTEM BASED ON CPG AND BCI TECHNOLOGY FOR LOCOMOTION: A PRELIMINARY STUDY
307	ZHANG, CZ; DONG, MJ; LI, JF; CAO, Q	Y A MODIFIED KINEMATIC MODEL OF SHOULDER COMPLEX BASED ON VICON MOTION CAPTURING SYSTEM: GENERALIZED GH JOINT WITH FLOATING CENTRE
308	ZHANG, CS	ANALYSIS OF WORKSPACE FOR THE 4-PUU PARALLEL MANIPULATOR
309	ZHANG, C; ZHU, YH; FAN, JZ; ZHAO, J; YU, HY	DESIGN OF A QUASI-PASSIVE 3 DOFS ANKLE-FOOT WEARABLE REHABILITATION ORTHOSIS
310	ZHANG, C; LAN, B; MATSUURA, D; MOUGENOT, C; SUGAHARA, Y; TAKEDA, Y	KINEMATIC DESIGN OF A FOOTPLATE DRIVE MECHANISM USING A 3-DOF PARALLEL MECHANISM FOR WALKING REHABILITATION DEVICE
311	ZHANG, C; HU, JW; AI, QS; MENG, W; LIU, Q	IMPEDANCE CONTROL OF A PNEUMATIC MUSCLES-DRIVEN ANKLE REHABILITATION ROBOT
312	ZHANG, BY; YIN, EW; JIANG, J; ZHOU, ZT; HU, DW	A SYNCHRONOUS ROBOT CONTROL SYSTEM BASED ON THE SEMG SIGNALS OF HUMAN UPPER LIMB MOTIONS
313	ZHANG, BQ; WANG, SA; ZHU, HQ	A USER -ADAPTIVE ONLINE LEARNING APPROACH OF REAL TIME GAIT PHASE DETECTION FOR WALKING ASSISTANCE
314	ZHANG, B; ZHOU, LX; SONG, SF; CHEN, LF; JIANG, ZJ; ZHANG, JM	IMAGE CAPTIONING IN CHINESE AND ITS APPLICATION FOR CHILDREN WITH AUTISM SPECTRUM DISORDER
315	ZHAI, Y; GUO, XB	DISCUSSION ON FUZZY LOGIC OPERATION OF IMPEDANCE CONTROL FOR UPPER LIMB REHABILITATION ROBOT
316	ZHAI, C; ALDERISIO, F; SLOWINSKI, P; TSANEVA-ATANASOVA, K; DI BERNARDO, M	DESIGN AND VALIDATION OF A VIRTUAL PLAYER FOR STUDYING INTERPERSONAL COORDINATION IN THE MIRROR GAME
317	ZHA, FS; SHENG, WT; GUO, W; QIU, SY; WANG, X; CHEN, F	THE EXOSKELETON BALANCE ASSISTANCE CONTROL STRATEGY BASED ON SINGLE STEP BALANCE ASSESSMENT
318	ZENGIN-METLI, D; OZBUDAK-DEMIR, S; ERAKTAS, I; BINAY-SAFER, V; EKIZ, T	EFFECTS OF ROBOT ASSISTIVE UPPER EXTREMITY REHABILITATION ON MOTOR AND COGNITIVE RECOVERY, THE QUALITY OF LIFE, AND ACTIVITIES OF DAILY LIVING IN STROKE PATIENTS
319	ZENG, Z; OLIVEIRA, JP; AO, SS; ZHANG, W; CUI, JM; YAN, S; PENG, B	FABRICATION AND CHARACTERIZATION OF A NOVEL BIONIC MANIPULATOR USING A LASER PROCESSED NITI SHAPE MEMORY ALLOY
320	ZENG, XF; ZHU, GL; YUE, L; ZHANG, MM; XIE, S	A FEASIBILITY STUDY OF SSVEP-BASED PASSIVE TRAINING ON AN ANKLE REHABILITATION ROBOT
321	ZENG, XF; ZHU, GL; LI, P; LU, HQ; ZHANG, MM; XIE, SQ	A FEASIBILITY STUDY OF ROBOT-ASSISTED ANKLE TRAINING TRIGGERED BY COMBINATION OF SSVEP RECOGNITION AND MOTION CHARACTERISTICS
322	ZENG, SL; YAO, LG; GUO, XN; WANG, HL; SUI, PJ	KINEMATICS ANALYSIS AND VERIFICATION ON THE NOVEL RECONFIGURABLE ANKLE REHABILITATION ROBOT BASED ON PARALLEL MECHANISM
323	ZENG, JH; SUN, YR; JIANG, L	ON-LINE 'AUTOMATIC PILOT' TRAINING FOR HAND AND ARM MOTOR REHABILITATION AFTER STROKE
324	ZENG, HB; LI, K; WEI, N; SONG, R; TIAN, XC	A SEMG-CONTROLLED ROBOTIC HAND EXOSKELETON FOR REHABILITATION IN POST-STROKE INDIVIDUALS<BOLD> </BOLD>
325	ZENG, H; XU, BG; LI, HJ; SONG, AG; WEN, PC; LIU, J	INVESTIGATION OF PHASE FEATURES OF MOVEMENT RELATED CORTICAL POTENTIALS FOR UPPER-LIMB MOVEMENT INTENTION DETECTION
326	ZENG, FF; ZHU, GL; TSOI, YH; XIE, S	A COMPUTATIONAL BIOMECHANICAL MODEL OF THE HUMAN ANKLE FOR DEVELOPMENT OF AN ANKLE REHABILITATION ROBOT
327	ZENG, DX; WU, HF; ZHAO, XH; LU, WJ; LUO, XL	A NEW TYPE OF ANKLE-FOOT REHABILITATION ROBOT BASED ON MUSCLE MOTOR CHARACTERISTICS
328	ZEIAEE, A; SOLTANI-ZARRIN, R; LANGARI, R; TAFRESHI, R	KINEMATIC DESIGN OPTIMIZATION OF AN EIGHT DEGREE-OF-FREEDOM UPPER-LIMB EXOSKELETON
329	ZEHFROOSH, A; TANNER, HG; HEINZ, J	LEARNING OPTION MDPS FROM SMALL DATA
330	ZEHFROOSH, A; TANNER, HG	REACTIVE MOTION PLANNING FOR TEMPORAL LOGIC TASKS WITHOUT WORKSPACE DISCRETIZATION
331	ZEHFROOSH, A; KOKKONI, E; TANNER, HG; HEINZ, J	LEARNING MODELS OF HUMAN-ROBOT INTERACTION FROM SMALL DATA
332	ZEDDA, A; GUSAI, E; CARUSO, M; BERTULETTI, S; BALDAZZI, G; SPANU, S; RIBONI, D; PIBIRI, A; MONTICONE, M; CEREATTI, A; PANI, D	DOMOMEA: A HOME-BASED TELEREHABILITATION SYSTEM FOR STROKE PATIENTS
333	ZECCA, M; SAITO, M; ENDO, N; MIZOGUCHI, Y; ITOH, K; TAKANOBU, H; TAKANISHI, A	WASEDA BIOINSTRUMENTATION SYSTEM WB-2 - THE NEW INERTIAL MEASUREMENT UNIT FOR THE NEW MOTION CAPTION SYSTEM
334	ZBYTNIEWSKA, M; SIEGENTHALER, M; KANZLER, CM; HERMSDORFER, J; GASSERT, R; LAMBERCY, O	DESIGN AND PRELIMINARY EVALUATION OF A PERTURBATION-BASED ROBOT-ASSISTED ASSESSMENT OF HAND SENSORIMOTOR IMPAIRMENTS
335	ZBYTNIEWSKA, M; RINDERKNECHT, MD; LAMBERCY, O; BARNOBI, M; RAATS, J; LAMERS, I; FEYS, P; LIEPERT, J; GASSERT, R	DESIGN AND CHARACTERIZATION OF A ROBOTIC DEVICE FOR THE ASSESSMENT OF HAND PROPRIOCEPTIVE, MOTOR, AND SENSORIMOTOR IMPAIRMENTS
336	ZARIFFA, J; STEEVES, JD	COMPUTER VISION-BASED CLASSIFICATION OF HAND GRIP VARIATIONS IN NEUROREHABILITATION
337	ZARIFFA, J; KAPADIA, N; KRAMER, JLK; TAYLOR, P; ALIZADEH-MEGHRAZI, M; ZIVANOVIC, V; WILLMS, R; TOWNSON, A; CURT, A; POPOVIC, MR; STEEVES, JD	FEASIBILITY AND EFFICACY OF UPPER LIMB ROBOTIC REHABILITATION IN A SUBACUTE CERVICAL SPINAL CORD INJURY POPULATION
338	ZARIFFA, J; KAPADIA, N; KRAMER, JLK; TAYLOR, P; ALIZADEH-MEGHRAZI, M; ZIVANOVIC, V; WILLMS, R; TOWNSON, A; CURT, A; POPOVIC, MR; STEEVES, JD	EFFECT OF A ROBOTIC REHABILITATION DEVICE ON UPPER LIMB FUNCTION IN A SUB-ACUTE CERVICAL SPINAL CORD INJURY POPULATION
339	ZARIFFA, J; KAPADIA, N; KRAMER, JLK; TAYLOR, P; ALIZADEH-MEGHRAZI, M; ZIVANOVIC, V; ALBISSER, U; WILLMS, R; TOWNSON, A; CURT, A; POPOVIC, MR; STEEVES, JD	RELATIONSHIP BETWEEN CLINICAL ASSESSMENTS OF FUNCTION AND MEASUREMENTS FROM AN UPPER-LIMB ROBOTIC REHABILITATION DEVICE IN CERVICAL SPINAL CORD INJURY
340	ZARANDI, SMT; SANI, SKH; TOOTOONCHI, MRA; TOOTOONCHI, AA; FARAJZADEH-D, MG	DESIGN AND IMPLEMENTATION OF A REAL-TIME NONLINEAR MODEL PREDICTIVE CONTROLLER FOR A LOWER LIMB EXOSKELETON WITH INPUT SATURATION
341	ZANOTTO, D; STEGALL, P; AGRAWAL, SK	ALEX III: A NOVEL ROBOTIC PLATFORM WITH 12 DOFS FOR HUMAN GAIT TRAINING
342	ZANOTTO, D; STEGALL, P; AGRAWAL, SK	ADAPTIVE ASSIST-AS-NEEDED CONTROLLER TO IMPROVE GAIT SYMMETRY IN ROBOT-ASSISTED GAIT TRAINING
343	ZANOTTO, D; ROSATI, G; SPAGNOL, S; STEGALL, P; AGRAWAL, SK	EFFECTS OF COMPLEMENTARY AUDITORY FEEDBACK IN ROBOT-ASSISTED LOWER EXTREMITY MOTOR ADAPTATION
344	ZANOTTO, D; ROSATI, G; MINTO, S; ROSSI, A	SOPHIA-3: A SEMIADAPTIVE CABLE-DRIVEN REHABILITATION DEVICE WITH A TILTING WORKING PLANE
345	ZANOTTO, D; ROSATI, G; AVANZINI, F; STEGALL, P; AGRAWAL, SK	ROBOT-ASSISTED GAIT TRAINING WITH COMPLEMENTARY AUDITORY FEEDBACK: RESULTS ON SHORT-TERM MOTOR ADAPTATION
346	ZANOTTO, D; LENZI, T; STEGALL, P; AGRAWAL, SK	IMPROVING TRANSPARENCY OF POWERED EXOSKELETONS USING FORCE/TORQUE SENSORS ON THE SUPPORTING CUFFS
347	ZANOTTO, D; AKIYAMA, Y; STEGALL, P; AGRAWAL, SK	KNEE JOINT MISALIGNMENT IN EXOSKELETONS FOR THE LOWER EXTREMITIES: EFFECTS ON USER'S GAIT
348	ZANOOSI, AAP; NADERI, D; SADEGHI-MEHR, M; FERI, M; BEHESHTIHA, AS; FALLAHNEJAD, K	INVESTIGATION OF THE EFFECTS OF HUMAN BODY STABILITY ON JOINT ANGLES' PREDICTION
349	ZANNATHA, JMI; TAMAYO, AJM; SANCHEZ, ADG; DELGADOA, JEL; CHEU, LER; AREVALO, WAS	DEVELOPMENT OF A SYSTEM BASED ON 3D VISION, INTERACTIVE VIRTUAL ENVIRONMENTS, ERGONOMETRIC SIGNALS AND A HUMANOID FOR STROKE REHABILITATION
350	ZANG, WS; ZANG, KJ; SHEN, G; LI, X; LI, G	POSITION, JACOBIAN, DECOUPLING AND WORKSPACE ANALYSIS OF A NOVEL PARALLEL MANIPULATOR WITH FOUR PNEUMATIC ARTIFICIAL MUSCLES
351	ZAMAN, MAU; ISLAM, MR; RAHMAN, MH; SCHULTZ, K; MCGONIGLE, E; WANG, IG	ROBOT SENSOR SYSTEM FOR SUPERVISED REHABILITATION WITH REAL-TIME FEEDBACK
352	ZALUD, L	SYSTEM FOR REAL-TIME MOBILE ROBOT CONTROL THROUGH VISUAL TELEPRESENCE
353	ZAKIA, U; MENON, C	ESTIMATING EXERTED HAND FORCE VIA FORCE MYOGRAPHY TO INTERACT WITH A BIAXIAL STAGE IN REAL-TIME BY LEARNING HUMAN INTENTIONS: A PRELIMINARY INVESTIGATION
354	ZAKARIA, NABC; KOMEDA, T; LOW, CY; INOUE, K	EMULATING UPPER LIMB DISORDER FOR THERAPY EDUCATION
355	ZAKARIA, MA; MAJEED, APPA; TAHA, Z; ALIM, MM; BAARATH, K	FORWARD AND INVERSE PREDICTIVE MODEL FOR THE TRAJECTORY TRACKING CONTROL OF A LOWER LIMB EXOSKELETON FOR GAIT REHABILITATION: SIMULATION MODELLING ANALYSIS
356	ZAKARIA, MA; MAJEED, APPA; KHAIRUDDIN, IM; TAHA, Z	KINEMATICS ANALYSIS OF A 3DOF LOWER LIMB EXOSKELETON FOR GAIT REHABILITATION: A PRELIMINARY INVESTIGATION
357	ZAJC, J; RUSSOLD, M	ELICITATION OF USABILITY-RELATED REQUIREMENTS FOR UPPER-LIMB REHABILITATION SYSTEMS
358	ZAINUDDIN, A; ALI, B; ZAN, MMM; HASHIM, R; HASHIM, H	AN OPEN-ARCHITECTURE HUMANOID ROBOT CONTROLLER IN SUPPORT OF DEVELOPMENTAL DISABILITY (DD) REHABILITATION
359	ZAHARIEV, R; VALCHKOVA, N; ANGELOV, G; PAUNSKI, Y; KRASTEV, A	ROBOTS FOR HELP IN PEDAGOGY AND REHABILITATION CYBER-PHYSICAL SYSTEMS FOR PEDAGOGICAL REHABILITATION
360	ZADRAVEC, M; OLENSEK, A; RUDOLF, M; BIZOVICAR, N; GOLJAR, N; MATJACIC, Z	ASSESSMENT OF DYNAMIC BALANCING RESPONSES FOLLOWING PERTURBATIONS DURING SLOW WALKING IN RELATION TO CLINICAL OUTCOME MEASURES FOR HIGH-FUNCTIONING POST-STROKE SUBJECTS
361	ZADRAVEC, M; OLENSEK, A; RUDOLF, M; BIZOVICAR, N; GOLJAR, N; MATJACIC, Z	A NOVEL ROBOT-ASSISTED TRAINING APPROACH FOR IMPROVING GAIT SYMMETRY AFTER STROKE
362	ZADRAVEC, M; OLENSEK, A; MATJACIC, Z	THE COMPARISON OF STEPPING RESPONSES FOLLOWING PERTURBATIONS APPLIED TO PELVIS DURING OVERGROUND AND TREADMILL WALKING
363	ZADRAVEC, M; OLENSEK, A; MATJACIC, Z	PELVIC SUPPORT MECHANISM FOR TRAINING DYNAMIC BALANCING AND TURNING DURING TREADMILL-BASED WALKING: A PILOT STUDY
364	ZADRAVEC, M; OLENSEK, A; MATJACEC, Z	EMULATION OF HILL WALKING AND TURNING ON BALANCE ASSESSMENT ROBOT: A PRELIMINARY STUDY
365	ZADRAVEC, M; MATJACIC, Z	TOWARD MINIMUM EFFORT REACHING TRAJECTORIES FORMATION IN ROBOT-BASED REHABILITATION AFTER STROKE: AN INNOVATIVE GUIDANCE SCHEME PROPOSITION
366	ZADRAVEC, M; MATJACIC, Z	THE INFLUENCE OF HAPTIC SUPPORT ALGORITHM DYNAMICS ON THE EFFICACY OF MOTOR LEARNING
367	ZADRAVEC, M; MATJACIC, Z	PLANAR ARM MOVEMENT TRAJECTORY FORMATION: AN OPTIMIZATION BASED SIMULATION STUDY
368	ZADRAVEC, M; MATJACIC, Z	DEVELOPMENT OF OPTIMIZATION-BASED SIMULATION TOOL FOR TRAJECTORY PLANNING IN PLANAR ARM REACHING AFTER STROKE
369	ZABALETA, H; VALENCIA, D; PERRY, J; VENEMAN, J; KELLER, T	ABSOLUTE POSITION CALCULATION FOR A DESKTOP MOBILE REHABILITATION ROBOT BASED ON THREE OPTICAL MOUSE SENSORS
370	YUSA, H; TANAKA, E; IKEHARA, T; ITO, K; SAEGUSA, S; HASHIMOTO, K; SATO, Y; YUGE, L	DEVELOPMENT OF A WALKING ASSISTANCE APPARATUS USING A SPATIAL PARALLEL LINK MECHANISM AND EVALUATION OF MUSCLE ACTIVITY
371	YURKEWICH, A; KOZAK, IJ; HEBERT, D; WANG, RH; MIHAILIDIS, A	HAND EXTENSION ROBOT ORTHOSIS (HERO) GRIP GLOVE: ENABLING INDEPENDENCE AMONGST PERSONS WITH SEVERE HAND IMPAIRMENTS AFTER STROKE
372	YURKEWICH, A; HEBERT, D; WANG, RH; MIHAILIDIS, A	HAND EXTENSION ROBOT ORTHOSIS (HERO) GLOVE: DEVELOPMENT AND TESTING WITH STROKE SURVIVORS WITH SEVERE HAND IMPAIRMENT
373	YURKEWICH, A; ATASHZAR, SF; AYAD, A; PATEL, RV	A SIX-DEGREE-OF-FREEDOM ROBOTIC SYSTEM FOR LOWER EXTREMITY REHABILITATION
374	YURKEVICH, VD	ACTIVE EXOSKELETON TRACKING CONTROL SYSTEM DESIGN VIA SINGULAR PERTURBATION TECHNIQUE
375	YUNUS, R; ALI, S; AYAZ, Y; KHAN, M; KANWAL, S; AKHLAQUE, U; NAWAZ, R	DEVELOPMENT AND TESTING OF A WEARABLE VIBROTACTILE HAPTIC FEEDBACK SYSTEM FOR PROPRIOCEPTIVE REHABILITATION
376	YUN, YD; JEONG, JH; CHO, JH; KIM, DJ; LEE, SW	RECONSTRUCTING DEGREE OF FOREARM ROTATION FROM IMAGINED MOVEMENTS FOR BCI-BASED ROBOT HAND CONTROL
377	YUN, Y; AGARWAL, P; FOX, J; MADDEN, KE; DESHPANDE, AD	ACCURATE TORQUE CONTROL OF FINGER JOINTS WITH UT HAND EXOSKELETON THROUGH BOWDEN CABLE SEA
378	YUN, SS; KANG, BB; CHO, KJ	EXO-GLOVE PM: AN EASILY CUSTOMIZABLE MODULARIZED PNEUMATIC ASSISTIVE GLOVE
379	YUN, N; JOO, MC; KIM, SC; KIM, MS	ROBOT-ASSISTED GAIT TRAINING EFFECTIVELY IMPROVED LATEROPULSION IN SUBACUTE STROKE PATIENTS: A SINGLE-BLINDED RANDOMIZED CONTROLLED TRIAL
380	YUN, KK; LEE, KR; HAN, SY; KIM, YG; KWON, SA	REHABILITATION OF MARINE CONCRETE STRUCTURE WITH UNDER-WATER HYDRODEMOLITION AND SPRAYED CONCRETE
381	YUN, D; KHAN, AM; YAN, RJ; JI, Y; JANG, H; IQBAL, J; ZUHAIB, KM; AHN, JY; HAN, J; HAN, C	HANDLING SUBJECT ARM UNCERTAINTIES FOR UPPER LIMB REHABILITATION ROBOT USING ROBUST SLIDING MODE CONTROL
382	YUKSEL, M; BENITEZ, LMV; ZARDYKHAN, D; KIRCHNER, F	MECHATRONICAL DESIGN AND ANALYSIS OF A MODULAR DEVELOPED EXOSKELETON FOR REHABILITATION PURPOSES
383	YUK, G; CHANG, Y; PARK, H; DAN, BJ; CHANG, WS	SMART WALKER DEVELOPMENT BASED ON EXPERTS' FEEDBACK FOR ELDERLY AND DISABLED
384	YUJI, K; MAKOTO, S; AKIHISA, O; KAZUHISA, T; YASUHIRO, T; TOYOHIRO, H	DISTINCTION OF STUDENTS AND EXPERT THERAPISTS BASED ON THERAPEUTIC MOTIONS ON A ROBOTIC DEVICE USING SUPPORT VECTOR MACHINE
385	YUEN, H; PINEAU, J; ARCHAMBAULT, P	AUTOMATICALLY CHARACTERIZING DRIVING ACTIVITIES ONBOARD SMART WHEELCHAIRS FROM ACCELEROMETER DATA
386	YUE, X; ZHU, AB; SONG, JY; CAO, GZ; AN, DL; GUO, ZF	THE DESIGN AND IMPLEMENTATION OF HUMAN MOTION CAPTURE SYSTEM BASED ON CAN BUS
387	YUE, SY; HUANG, TH; WANG, DP; LYNN, B; SAYD, D; SILIVANOV, V; PARK, YS; TIAN, YL; SU, H	DESIGN AND CONTROL OF A HIGH-TORQUE AND HIGHLY BACKDRIVABLE HYBRID SOFT EXOSKELETON FOR KNEE INJURY PREVENTION DURING SQUATTING
388	YUE, LH; ZAKARIA, MA	TRAJECTORY AND CURRENT ANALYSIS OF PLANAR END-EFFECTOR UPPER LIMB REHABILITATION DEVICE
389	YUE, CF; LIN, XC; ZHANG, XM; QIU, J; CHENG, H	DESIGN AND PERFORMANCE EVALUATION OF A WEARABLE SENSING SYSTEM FOR LOWER-LIMB EXOSKELETON
390	YUDEN, MAM; GHAZALY, MM; JAMALUDIN, IW; AMRAN, AC; ABDULLAH, Z; YEO, CK	POINT-TO-POINT POSITIONING CONTROL OF A 2-DOF ROBOTIC FINGER FOR REHABILITATION APPLICATION
391	YUAN, Y; GUO, ZM; WANG, C; DUAN, SC; ZHANG, LF; WU, XY	GAIT PHASE CLASSIFICATION BASED ON SEMG SIGNALS USING LONG SHORT-TERM MEMORY FOR LOWER LIMB EXOSKELETON ROBOT
392	YUAN, Y; CAO, GZ; ZHU, AB; LYU, X; WANG, YL	COMMUNICATION SCHEME OF CLOUD PLATFORM FOR THE LOWER LIMB EXOSKELETON REHABILITATION ROBOT
393	YUAN, N; THIELBAR, K; ZHANG, LQ; KAMPER, DG	USE OF AN ACTUATED GLOVE TO FACILITATE HAND REHABILITATION AFTER STROKE
394	YUAN, K; WANG, X; CHEN, C; LAU, CCY; CHU, WCW; TONG, RKY	INTERHEMISPHERIC FUNCTIONAL REORGANIZATION AND ITS STRUCTURAL BASE AFTER BCI-GUIDED UPPER-LIMB TRAINING IN CHRONIC STROKE
395	YUAN, H; YOU, XH; ZHANG, YQ; ZHANG, WJ; XU, WF	A NOVEL CALIBRATION ALGORITHM FOR CABLE-DRIVEN PARALLEL ROBOTS WITH APPLICATION TO REHABILITATION
396	YUAN, B; LI, B; CHEN, Y; TAN, BL; JIANG, M; TANG, S; WEI, Y; WANG, ZJ; MA, B; HUANG, J	DESIGNING OF A PASSIVE KNEE-ASSISTING EXOSKELETON FOR WEIGHT-BEARING
397	YU, Y; TOYAMA, T; HAYASHI, R; SHIMODOZONO, M; KAWAHIRA, K	RESEARCH OF WEARABLE WALK REHABILITATION DEVICE FOR HEMIPLEGIC LEGS WITH FACILITATIVE VIBRATION STIMULUS AND POWER ASSISTANCE
398	YU, Y; QI, H; TANIGUCHI, K; TAKAHASHI, J; SHIMODOZONO, M; KAWAHIRA, K	STUDY OF HEMIPLEGIC DORSIFLEXION FUNCTIONAL RECOVERY TRAINING DEVICE WITH FACILITATING STIMULI
399	YU, Y; LIANG, WY; GE, YJ	ANALYSIS OF PARALLEL MECHANISM FOR HUMAN HIP JOINT POWER ASSIST
400	YU, Y; LIANG, WY; GE, YJ	A PARALLEL MECHANISM USED ON HUMAN HIP JOINT POWER ASSIST
401	YU, Y; KODAMA, M; MATSUWAKI, H; TANIGUCHI, K; MATSUMOTO, S; YAMANAKA, H; FUKUDA, I; SHIMODOZONO, M; KAWAHIRA, K	RESEARCH OF REHABILITATION DEVICE FOR HEMIPLEGIC KNEE FLEXION BASED ON REPETITIVE FACILITATION EXERCISE
402	YU, XG; XIE, ZQ; YU, Y; LEE, J; VAZQUEZ-GUARDADO, A; LUAN, HW; RUBEN, J; NING, X; AKHTAR, A; LI, DF; JI, BW; LIU, YM; SUN, RJ; CAO, JY; HUO, QZ; ZHONG, YS; LEE, C; KIM, S; GUTRUF, P; ZHANG, CX; XUE, YG; GUO, QL; CHEMPAKASSERIL, A; TIAN, PL; LU, W; JEONG, J; YU, Y; CORNMAN, J; TAN, C; KIRN, B; LEE, K; FENG, X; HUANG, YG; ROGERS, JA	SKIN-INTEGRATED WIRELESS HAPTIC INTERFACES FOR VIRTUAL AND AUGMENTED REALITY
403	YU, WW; MA, WH; FENG, YY; WANG, RX; MADANI, K; SABOURIN, C	GENERATING HUMAN-LIKE VELOCITY-ADAPTED JUMPING GAIT FROM SEMG SIGNALS FOR BIONIC LEG'S CONTROL
404	YU, WT; DUBEY, R; PERNALETE, N	ROBOTIC THERAPY FOR PERSONS WITH DISABILITIES USING HIDDEN MARKOV MODEL BASED SKILL LEARNING
405	YU, W; PERRUSQUIA, A	SIMPLIFIED STABLE ADMITTANCE CONTROL USING END-EFFECTOR ORIENTATIONS
406	YU, SN; JANG, JH; KIM, DH; LEE, JY; HAN, CS	A GAIT-ASSISTIVE MOBILE ROBOT BASED ON A BODY WEIGHT SUPPORT AND AUTONOMOUS PATH TRACKING SYSTEM
407	YU, NB; ZOU, WL; TAN, W; YANG, Z	AUGMENTED VIRTUAL STIFFNESS RENDERING OF A CABLE-DRIVEN SEA FOR HUMAN-ROBOT INTERACTION
408	YU, NB; XU, C; LI, HS; WANG, K; WANG, LC; LIU, JT	FUSION OF HAPTIC AND GESTURE SENSORS FOR REHABILITATION OF BIMANUAL COORDINATION AND DEXTEROUS MANIPULATION
409	YU, NB; RIENER, R	A ROBOTIC APPROACH TO INVESTIGATE REHABILITATION INDUCED RECOVERY OF SENSORIMOTOR FUNCTION
410	YU, NB; GASSERT, R; RIENER, R	MUTUAL INTERFERENCES AND DESIGN PRINCIPLES FOR MECHATRONIC DEVICES IN MAGNETIC RESONANCE IMAGING
411	YU, N; HOLLNAGEL, C; BLICKENSTORFER, A; KOLLIAS, SS; RIENER, R	COMPARISON OF MRI-COMPATIBLE MECHATRONIC SYSTEMS WITH HYDRODYNAMIC AND PNEUMATIC ACTUATION
412	YU, ML; WANG, JR; LI, J; CUI, W; LI, D	KINEMATICS ANALYSIS OF EXOSKELETONS REHABILITATION ROBOT BASED ON ADAMS
413	YU, LQ; WANG, K; CHEN, TN	A PORTABLE VARIABLE STIFFNESS UNPOWERED AIDED EXOSKELETON DESIGN
414	YU, JJ; QIAN, JW; SHEN, LY; ZHANG, YN	MECHANICAL DESIGN AND SIMULATION OF A FINGER REHABILITATION ROBOT
415	YU, J; ZHANG, SS; WANG, AH; LI, W	HUMAN GAIT ANALYSIS BASED ON OPENSIM
416	YU, J; CAI, F; WANG, AH; HU, NN; WU, PR	ADAPTIVE RESEARCH OF LOWER LIMB REHABILITATION ROBOT BASED ON HUMAN GAIT
417	YU, HY; HUANG, SN; THAKOR, NV; CHEN, G; TOH, SL; GHORBEL, Y; CRUZ, MSTA; ZHU, C	A NOVEL COMPACT COMPLIANT ACTUATOR DESIGN FOR REHABILITATION ROBOTS
418	YU, HY; HUANG, SN; CHEN, G; THAKOR, N	CONTROL DESIGN OF A NOVEL COMPLIANT ACTUATOR FOR REHABILITATION ROBOTS
419	YU, HY; HUANG, SN; CHEN, G; PAN, YP; GUO, Z	HUMAN-ROBOT INTERACTION CONTROL OF REHABILITATION ROBOTS WITH SERIES ELASTIC ACTUATORS
420	YU, HY; CRUZ, MSTA; CHEN, G; HUANG, SN; ZHU, C; CHEW, E; NG, YS; THAKOR, NV	MECHANICAL DESIGN OF A PORTABLE KNEE-ANKLE-FOOT ROBOT
421	YU, HL; XIE, L; LV, C; SHAO, W; WANG, Y; WANG, JW; YU, WW	A SYSTEM FOR UPPER LIMB REHABILITATION AND MOTOR FUNCTION EVALUATION
422	YU, HF; WANG, HB; DU, YX; HU, XY; LIAO, ZY	DESIGN AND ISOKINETIC TRAINING CONTROL METHOD OF LEG PRESS TRAINING DEVICE
423	YU, HB; SUN, Y; BAI, FJ; REN, HL	A PRELIMINARY STUDY OF FORCE ESTIMATION BASED ON SURFACE EMG: TOWARDS NEUROMECHANICALLY GUIDED SOFT ORAL REHABILITATION ROBOT
424	YU, H; GUO, HC; CAO, C	DESIGN OF OMNIDIRECTIONAL MOTION SYSTEM IN REHABILITATION ROBOT
425	YU, GJ; WANG, JH; CHEN, WH; ZHANG, JB	EEG-BASED BRAIN-CONTROLLED LOWER EXTREMITY EXOSKELETON REHABILITATION ROBOT
426	YU, DC; LIU, YF; YANG, Z; WANG, SX; LI, Y; ZHANG, JL; WANG, J	SECURITY REDUNDANCY GAIT PATTERN GENERATOR WITHIN THE XKF-01 ROBOTIC GAIT-ORTHOSIS
427	YOZBATIRAN, N; KESER, Z; DAVIS, M; STAMPAS, A; O'MALLEY, MK; COOPER-HAY, C; FRONTERA, J; FREGNI, F; FRANCISCO, GE	TRANSCRANIAL DIRECT CURRENT STIMULATION (TDCS) OF THE PRIMARY MOTOR CORTEX AND ROBOT-ASSISTED ARM TRAINING IN CHRONIC INCOMPLETE CERVICAL SPINAL CORD INJURY: A PROOF OF CONCEPT SHAM-RANDOMIZED CLINICAL STUDY
428	YOZBATIRAN, N; BERLINER, J; BOAKC, C; O'MALLEY, MK; KADIVAR, Z; FRANCISCO, GE	ROBOTIC TRAINING AND CLINICAL ASSESSMENT OF FOREARM AND WRIST MOVEMENTS AFTER INCOMPLETE SPINAL CORD INJURY: A CASE STUDY
429	YOUSSOFZADEH, V; ZANOTTO, D; WONG-LIN, K; AGRAWAL, SK; PRASAD, G	DIRECTED FUNCTIONAL CONNECTIVITY IN FRONTO-CENTROPARIETAL CIRCUIT CORRELATES WITH MOTOR ADAPTATION IN GAIT TRAINING
430	YOUSSOFZADEH, V; ZANOTTO, D; STEGALL, P; NAEEM, M; WONG-LIN, K; AGRAWAL, SK; PRASAD, G	DIRECTED NEURAL CONNECTIVITY CHANGES IN ROBOT-ASSISTED TRAINING: A PARTIAL GRANGER CAUSALITY ANALYSIS
431	YOUSEFI, F; ALIPOUR, K; TARVIRDIZADEH, B; HADI, A	KNEE REHABILITATION ROBOT CONTROL BY SLIDING-BACKSTEPPING AND ADMITTANCE CONTROL
432	YOUNG, EM; WITHROW, TJ; SARKAR, N	DESIGN OF INTENTION-BASED ASSISTIVE ROBOT FOR UPPER LIMB
433	YOUNG, E	TIRELESS, RELIABLE PHYSIO-ROBOTS TAKE ON STROKE PARALYSIS
434	YOUNG, AJ; SIMON, AM; HARGROVE, LJ	A TRAINING METHOD FOR LOCOMOTION MODE PREDICTION USING POWERED LOWER LIMB PROSTHESES
435	YOSHINO, K; ZHANG, SJ	INSTRUCTION ROBOT FOR REHABILITALON
436	YOSHINO, K; ZHANG, S	IMPROVEMENT OF ADVICE ABILITY ON INSTRUCTION ROBOT FOR REHABILITATION
437	YOSHIMOTO, T; SHIMIZU, I; HIROI, Y; KAWAKI, M; SATO, D; NAGASAWA, M	FEASIBILITY AND EFFICACY OF HIGH-SPEED GAIT TRAINING WITH A VOLUNTARY DRIVEN EXOSKELETON ROBOT FOR GAIT AND BALANCE DYSFUNCTION IN PATIENTS WITH CHRONIC STROKE: NONRANDOMIZED PILOT STUDY WITH CONCURRENT CONTROL
438	YOSHIKAWA, T; LOSING, V; DEMIRCAN, E	MACHINE LEARNING FOR HUMAN MOVEMENT UNDERSTANDING
439	YOSHIKAWA, K; MUTSUZAKI, H; SANO, A; KOSEKI, K; FUKAYA, T; MIZUKAMI, M; YAMAZAKI, M	TRAINING WITH HYBRID ASSISTIVE LIMB FOR WALKING FUNCTION AFTER TOTAL KNEE ARTHROPLASTY
440	YOSHIKAWA, K; MIZUKAMI, M; KAWAMOTO, H; SANO, A; KOSEKI, K; SANO, K; ASAKAWA, Y; KOHNO, Y; NAKAI, K; GOSHO, M; TSURUSHIMA, H	GAIT TRAINING WITH HYBRID ASSISTIVE LIMB ENHANCES THE GAIT FUNCTIONS IN SUBACUTE STROKE PATIENTS: A PILOT STUDY
441	YOSHIKAWA, D; KAWAMOTO, H; SANKAI, Y	DEVELOPMENT OF CYBERNIC FINGER TO ASSIST FINGER MOTOR FUNCTION AND SENSORY FUNCTION FOR HAND PARALYSIS
442	YOSHIKAWA, D; KAWAMOTO, H; SANKAI, Y	DEVELOPMENT OF A TENDON-DRIVEN WEARABLE ASSIST SYSTEM FOR THUMB MOTION OF HAND PARALYSIS
443	YOON, J; RYU, J; LIM, KB	RECONFIGURABLE ANKLE REHABILITATION ROBOT FOR VARIOUS EXERCISES
444	YOON, J; RYU, J	CONTINUOUS WALKING OVER VARIOUS TERRAINS - A WALKING CONTROL ALGORITHM FOR A 12-DOF LOCOMOTION INTERFACE
445	YOON, J; RYU, J	A NOVEL RECONFIGURABLE ANKLE/FOOT REHABILITATION ROBOT
446	YOON, J; RYU, J	A NOVEL LOCOMOTION INTERFACE WITH TWO 6-DOF PARALLEL MANIPULATORS THAT ALLOWS HUMAN WALKING ON VARIOUS VIRTUAL TERRAINS
447	YOON, J; NOVANDY, B; YOON, CH; PARK, KJ	A 6-DOF GAIT REHABILITATION ROBOT WITH UPPER AND LOWER LIMB CONNECTIONS THAT ALLOWS WALKING VELOCITY UPDATES ON VARIOUS TERRAINS
448	YOON, J; MANURUNG, A; KIM, GS	IMPEDANCE CONTROL OF A SMALL TREADMILL WITH SONAR SENSORS FOR AUTOMATIC SPEED ADAPTATION
449	YOON, J; KUMAR, RP; OZER, A	AN ADAPTIVE FOOT DEVICE FOR INCREASED GAIT AND POSTURAL STABILITY IN LOWER LIMB ORTHOSES AND EXOSKELETONS
450	YOO, SS; FAIRNENY, T; CHEN, NK; CHOO, SE; PANYCH, LP; PARK, HW; LEE, SY; JOLESZ, FA	BRAIN-COMPUTER INTERFACE USING FMRI: SPATIAL NAVIGATION BY THOUGHTS
451	YOO, JD; PAPANNAGARI, R; PARK, SE; DEFRATE, LE; GILL, TJ; LI, G	THE EFFECT OF ANTERIOR CRUCIATE LIGAMENT RECONSTRUCTION ON KNEE JOINT KINEMATICS UNDER SIMULATED MUSCLE LOADS
452	YOO, HJ; LEE, S; KIM, J; PARK, C; LEE, B	DEVELOPMENT OF 3D-PRINTED MYOELECTRIC HAND ORTHOSIS FOR PATIENTS WITH SPINAL CORD INJURY
453	YOO, DH; KIM, SY	EFFECTS OF UPPER LIMB ROBOT-ASSISTED THERAPY IN THE REHABILITATION OF STROKE PATIENTS
454	YOO, DH; CHA, YJ; KIM, SK; LEE, JS	EFFECT OF THREE-DIMENSIONAL ROBOT-ASSISTED THERAPY ON UPPER LIMB FUNCTION OF PATIENTS WITH STROKE
455	YOO, D; SON, Y; KIM, DH; SEO, KH; LEE, BC	TECHNOLOGY-ASSISTED ANKLE REHABILITATION IMPROVES BALANCE AND GAIT PERFORMANCE IN STROKE SURVIVORS: A RANDOMIZED CONTROLLED STUDY WITH 1-MONTH FOLLOW-UP
456	YOO, D; KIM, DH; SEO, KH; LEE, BC	THE EFFECTS OF TECHNOLOGY-ASSISTED ANKLE REHABILITATION ON BALANCE CONTROL IN STROKE SURVIVORS
457	YONG, XY; MENON, C	EEG CLASSIFICATION OF DIFFERENT IMAGINARY MOVEMENTS WITHIN THE SAME LIMB
458	YONEZAWA, T; NOMURA, K; ONODERA, T; DING, M; MIZOGUCHI, H; TAKEMURA, H	DEVELOPMENT AND PERFORMANCE EVALUATION OF PARALLEL LINK TYPE HUMAN ANKLE REHABILITATION ASSISTIVE DEVICE
459	YONEYAMA, T; ITO, K	PROPOSAL OF A FLEXIBLE TRANSLATIONAL JOINT MECHANISM FOR HUMANOID ROBOTS
460	YOKOTA, M; KAWAZOE, S; CHUGO, D; MURAMATSU, S; YOKOTA, S; HASHIMOTO, H; KATAYAMA, T; MIZUTA, Y; KOUJINA, A	STANDING ASSISTANCE CONTROL CONSIDERING WITH POSTURE TOLERANCE OF ITS USER
461	YOKOTA, C; YAMAMOTO, Y; KAMADA, M; NAKAI, M; NISHIMURA, K; ANDO, D; SATO, T; KOG, M; IHARA, M; TOYODA, K; FUJIMOTO, Y; ODANI, H; MINEMATSU, K; NAKAJIMA, T	ACUTE STROKE REHABILITATION FOR GAIT TRAINING WITH CYBORG TYPE ROBOT HYBRID ASSISTIVE LIMB: A PILOT STUDY
462	YIN, YH; FAN, YJ; XU, LD	EMG AND EPP-INTEGRATED HUMAN-MACHINE INTERFACE BETWEEN THE PARALYZED AND REHABILITATION EXOSKELETON
463	YIN, Q; HU, A; LI, Q; WEI, X; YANG, HJ; WANG, BH; ZHANG, GQ	COMPOUND LOWER LIMB VIBRATION TRAINING REHABILITATION ROBOT
464	YIN, P; YANG, L; LIU, B	DESIGN AND OPTIMIZATION OF A WEARABLE UPPER LIMB EXOSKELETON BASED ON ADAMS
465	YIN, KY; XIANG, K; PANG, M; CHEN, J; ANDERSON, P; YANG, LZ	PERSONALISED CONTROL OF ROBOTIC ANKLE EXOSKELETON THROUGH EXPERIENCE-BASED ADAPTIVE FUZZY INFERENCE
466	YIN, G; ZHANG, XD; ZHANG, Q; YANG, KC; MA, WG	ADAPTIVE UKF BASED PARAMETER ESTIMATION OF COMPLIANT MAN-MACHINE DYNAMIC MODEL FOR LOWER LIMB REHABILITATION ROBOT
467	YIN, G; ZHANG, XD; CHEN, JC; SHI, QY	RBF NEURAL NETWORK COMPENSATION BASED TRAJECTORY TRACKING CONTROL FOR REHABILITATION TRAINING ROBOT
468	YIN, G; ZHANG, XD; CHEN, JC	AN APPROACH FOR SEMG-BASED VARIABLE DAMPING CONTROL OF LOWER LIMB REHABILITATION ROBOT
469	YIN, G; ZHANG, XD; CHEN, DW; LI, HZ; CHEN, JC; CHEN, CY; LEMOS, S	PROCESSING SURFACE EMG SIGNALS FOR EXOSKELETON MOTION CONTROL
470	YILDIZ, I	A LOW-COST AND LIGHTWEIGHT ALTERNATIVE TO REHABILITATION ROBOTS: OMNIDIRECTIONAL INTERACTIVE MOBILE ROBOT FOR ARM REHABILITATION
471	YILDIRIM, MA; ONES, K; GOKSENOGLU, G	EARLY TERM EFFECTS OF ROBOTIC ASSISTED GAIT TRAINING ON AMBULATION AND FUNCTIONAL CAPACITY IN PATIENTS WITH SPINAL CORD INJURY
472	YIHUN, Y; MIKLOS, R; PEREZ-GRACIA, A; REINKENSMEYER, DJ; DENNEY, K; WOLBRECHT, ET	SINGLE DEGREE-OF-FREEDOM EXOSKELETON MECHANISM DESIGN FOR THUMB REHABILITATION
473	YI, J; CHEN, XJ; WANG, Z	A THREE-DIMENSIONAL-PRINTED SOFT ROBOTIC GLOVE WITH ENHANCED ERGONOMICS AND FORCE CAPABILITY
474	YI, CZ; MA, JT; GUO, H; HAN, JH; GAO, HF; JIANG, F; YANG, CF	ESTIMATING THREE-DIMENSIONAL BODY ORIENTATION BASED ON AN IMPROVED COMPLEMENTARY FILTER FOR HUMAN MOTION TRACKING
475	YEUNG, YF; YOUCEF-TOUMI, K	AN IN-PIPE MANIPULATOR FOR CONTAMINATION-LESS REHABILITATION OF WATER DISTRIBUTION PIPES
476	YEUNG, LF; OCKENFELD, C; PANG, MK; WAI, HW; SOO, OY; LI, SW; TONG, KY	RANDOMIZED CONTROLLED TRIAL OF ROBOT-ASSISTED GAIT TRAINING WITH DORSIFLEXION ASSISTANCE ON CHRONIC STROKE PATIENTS WEARING ANKLE-FOOT-ORTHOSIS
477	YEUNG, LF; OCKENFELD, C; PANG, MK; WAI, HW; SOO, OY; LI, SW; TONG, KY	DESIGN OF AN EXOSKELETON ANKLE ROBOT FOR ROBOT-ASSISTED GAIT TRAINING OF STROKE PATIENTS
478	YEPES, JC; YEPES, JJ; PEREZ, VZ; BETANCUR, MJ; MARTINEZ, JR	ASIMOV: ANDROID BASED MOBILE ASSISTANT FOR ROBOTIC TELEOPERATION
479	YEPES, JC; YEPES, JJ; MARTINEZ, JR; PEREZ, VZ	IMPLEMENTATION OF AN ANDROID BASED TELEOPERATION APPLICATION FOR CONTROLLING A KUKA-KR6 ROBOT BY USING SENSOR FUSION
480	YEPES, JC; SALDARRIAGA, AJ; VELEZ, JM; PEREZ, VZ; BETANCUR, MJ	A HARDWARE-IN-THE-LOOP SIMULATION STUDY OF A MECHATRONIC SYSTEM FOR ANTERIOR CRUCIATE LIGAMENT INJURIES REHABILITATION
481	YEPES, JC; PORTELA, MA; SALDARRIAGA, AJ; PEREZ, VZ; BETANCUR, MJ	MYOELECTRIC CONTROL ALGORITHM FOR ROBOT-ASSISTED THERAPY: A HARDWARE-IN-THE-LOOP SIMULATION STUDY
482	YEONG, CF; MELENDEZ-CALDERON, A; GASSERT, R; BURDET, E	REACHMAN: A PERSONAL ROBOT TO TRAIN REACHING AND MANIPULATION
483	YEONG, CF; MELENDEZ-CALDERON, A; BURDET, E	ANALYSIS OF PICK-AND-PLACE, EATING AND DRINKING MOVEMENTS FOR THE WORKSPACE DEFINITION OF SIMPLE ROBOTIC DEVICES
484	YEO, JC; YAP, HK; XI, W; WANG, ZP; YEOW, CH; LIM, CT	FLEXIBLE AND STRETCHABLE STRAIN SENSING ACTUATOR FOR WEARABLE SOFT ROBOTIC APPLICATIONS
485	YEN, SC; SCHMIT, BD; WU, M	USING SWING RESISTANCE AND ASSISTANCE TO IMPROVE GAIT SYMMETRY IN INDIVIDUALS POST-STROKE
486	YEN, SC; SCHMIT, BD; LANDRY, JM; ROTH, H; WU, M	LOCOMOTOR ADAPTATION TO RESISTANCE DURING TREADMILL TRAINING TRANSFERS TO OVERGROUND WALKING IN HUMAN SCI
487	YEN, SC; LANDRY, JM; WU, M	SIZE OF KINEMATIC ERROR AFFECTS RETENTION OF LOCOMOTOR ADAPTATION IN HUMAN SPINAL CORD INJURY
488	YEN, SC; LANDRY, JM; WU, M	AUGMENTED MULTISENSORY FEEDBACK ENHANCES LOCOMOTOR ADAPTATION IN HUMANS WITH INCOMPLETE SPINAL CORD INJURY
489	YEN, KH; WANG, C	SAFETY ASSESSMENTS FOR WEARABLE ROBOT SUITS
490	YEKTA, R; ZOHOOR, H; SHIRZADI, H	OPTIMUM MECHANISM FOR REHABILITATION OF FINGERS
491	YEH, SS; YU, HH	MOTION CONTROL DESIGN OF THE LOWER-LIMB MOBILE TRAINING ROBOT
492	YEH, SS; YU, HH	DESIGN AND IMPLEMENTATION OF A LOWER-LIMB MOBILE TRAINING ROBOT
493	YEH, SC; LEE, SH; CHAN, RC; CHEN, SY; RIZZO, A	A VIRTUAL REALITY SYSTEM INTEGRATED WITH ROBOT-ASSISTED HAPTICS TO SIMULATE PINCH-GRIP TASK: MOTOR INGREDIENTS FOR THE ASSESSMENT IN CHRONIC STROKE
494	YEE, J; LOW, CY; ONG, P; SOH, WS; HANAPIAH, FA; ZAKARIA, NAC; VON ENZBERG, S; ASMAR, L; DUMITRESCU, R	VERIFICATION OF MATHEMATICAL MODEL FOR UPPER LIMB SPASTICITY WITH CLINICAL DATA
495	YEE, J; LOW, CY; HANAPIAH, FA; ZAKARIA, NAC; MOHAMMAD, U; BIN ABD RAHMAN, R	SYSTEM-LEVEL DESIGN OF A CLOUD-BASED TRAINING DEVICE FOR UPPER LIMB SPASTICITY REHABILITATION
496	YEASER, A; TUNG, J; HUISSOON, J; HASHEMI, E	LEARNING-AIDED USER INTENT ESTIMATION FOR SMART ROLLATORS
497	YE, YH; LIU, C; ZEMITI, N; YANG, CG	OPTIMAL FEATURE SELECTION FOR EMG-BASED FINGER FORCE ESTIMATION USING LIGHTGBM MODEL
498	YE, WJ; YANG, CG; XIE, Q	THE DEVELOPMENT OF AN EXOSKELETON ROBOT FOR CO-MANIPULATION OF HUMAN UPPER LIMB MOVEMENT
499	YE, WJ; LI, ZJ; YANG, CG; CHEN, F; SU, CY	MOTION DETECTION ENHANCED CONTROL OF AN UPPER LIMB EXOSKELETON ROBOT FOR REHABILITATION TRAINING
500	YE, J; WU, HD; WU, LS; LONG, JJ; ZHANG, YL; CHEN, G; WANG, CB; LUO, X; HOU, QH; XU, Y	AN ADAPTIVE METHOD FOR GAIT EVENT DETECTION OF GAIT REHABILITATION ROBOTS
501	YE, J; REYES, FA; YU, H	A NOVEL ROBOTIC WALKER FOR OVER-GROUND GAIT REHABILITATION
502	YE, J; NAKASHIMA, Y; ZHANG, B; KOBAYASHI, Y; FUJIE, MG	FUNCTIONAL ELECTRICAL STIMULATION BASED ON A PELVIS SUPPORT ROBOT FOR GAIT REHABILITATION OF HEMIPLEGIC PATIENTS AFTER STROKE
503	YE, J; CHEN, G; LIU, QQ; DUAN, LH; YAO, XF; WU, ZZ; WANG, CB	GAIT PHASE ESTIMATION FOR FES BASED ON PELVIC MOVEMENT OF A NOVEL GAIT REHABILITATION ROBOT
504	YE, J; CHEN, G; LIU, QQ; DUAN, LH; SHANG, WF; YAO, XF; LONG, JJ; WANG, YL; WU, ZZ; WANG, CB	AN ADAPTIVE SHARED CONTROL OF A NOVEL ROBOTIC WALKER FOR GAIT REHABILITATION OF STROKE PATIENTS
505	YE, C; QIAN, XF	3-D OBJECT RECOGNITION OF A ROBOTIC NAVIGATION AID FOR THE VISUALLY IMPAIRED
506	YBOUTERAA; ABDALLAH, IB; ELMOGY, A; IBRAHIM, A; TARIQ, U; AHMAD, T	A FUZZY LOGIC ARCHITECTURE FOR REHABILITATION ROBOTIC SYSTEMS
507	YAZICI, M; LIVANELIOGLU, A; GUCUYENER, K; TEKIN, L; SUMER, E; YAKUT, Y	EFFECTS OF ROBOTIC REHABILITATION ON WALKING AND BALANCE IN PEDIATRIC PATIENTS WITH HEMIPARETIC CEREBRAL PALSY
508	YATSUYA, K; HIRANO, S; SAITOH, E; TANABE, S; TANAKA, H; EGUCHI, M; KATOH, M; SHIMIZU, Y; UNO, A; KAGAYA, H	COMPARISON OF ENERGY EFFICIENCY BETWEEN WEARABLE POWER-ASSIST LOCOMOTOR (WPAL) AND TWO TYPES OF KNEE-ANKLE-FOOT ORTHOSES WITH A MEDIAL SINGLE HIP JOINT (MSH-KAFO)
509	YATSUN, SF; JATSUN, AS	CRITERION OF THE REHABILITATION PROCESS EFFECTIVENESS ON THE BASIS OF BIOMEHATRONIC SYSTEM EXOLITE REHAB (TM)
510	YATSUGI, A; MORISHITA, T; FUKUDA, H; KOTANI, N; YAGI, K; ABE, H; SHIOTA, E; INOUE, T	FEASIBILITY OF NEUROREHABILITATION USING A HYBRID ASSISTIVE LIMB FOR PATIENTS WHO UNDERWENT SPINE SURGERY
511	YASUMOTO, Y; AKIDUKI, T; MASHIMO, T; TASAKI, R; OHMURA, R; HONNA, A; KITAZAKI, M	ASSESSMENT OF MUSCLE FATIGUE BASED ON THE REACTION FORCE OF MUSCLES FOR A BASIS OF DEVELOPING A MASSAGE ROBOT
512	YASUKITA, M; IIDA, Y; YAMAZAKI, K; SATO, N; MORITA, Y; UKAI, H; TAKAGI, Y; AOKI, Y; TANABE, H; TANEMURA, R	EVALUATION OF SIMPLIFIED REPEATED RESISTANCE TRAINING SYSTEM FOR SEVERE HEMIPLEGIC STROKE PATIENT
513	YAROSSI, M; PATEL, J; QIU, QY; MASSOOD, S; FLUET, G; MERIANS, A; ADAMOVICH, S; TUNIK, E	THE ASSOCIATION BETWEEN REORGANIZATION OF BILATERAL M1 TOPOGRAPHY AND FUNCTION IN RESPONSE TO EARLY INTENSIVE HAND FOCUSED UPPER LIMB REHABILITATION FOLLOWING STROKE IS DEPENDENT ON IPSILESIONAL CORTICOSPINAL TRACT INTEGRITY
514	YAP, RMS; KONO, D; SARUTA, Y; MATSUI, H; OGAWA, K; MIYAKE, Y; MASATOSHI, S; ICHIRYU, K	DEVELOPMENT OF A WEARABLE GAIT ASSIST ROBOT USING INTERACTIVE MOTOR RHYTHMIC STIMULATION TO UPPER AND LOWER LIMBS
515	YAP, HK; SEBASTIAN, F; WIEDEMAN, C; YEOW, CH	DESIGN AND CHARACTERIZATION OF LOW-COST FABRIC-BASED FLAT PNEUMATIC ACTUATORS FOR SOFT ASSISTIVE GLOVE APPLICATION
516	YAP, HK; NG, HY; YEOW, CH	SOFT PRINTABLE PNEUMATICS FOR WRIST REHABILITATION
517	YAP, HK; MAO, A; GOH, JCH; YEOW, CH	DESIGN OF A WEARABLE FMG SENSING SYSTEM FOR USER INTENT DETECTION DURING HAND REHABILITATION WITH A SOFT ROBOTIC GLOVE
518	YAP, HK; LIM, JN; NASRALLAH, F; YEOW, CH	DESIGN AND PRELIMINARY FEASIBILITY STUDY OF A SOFT ROBOTIC GLOVE FOR HAND FUNCTION ASSISTANCE IN STROKE SURVIVORS
519	YAP, HK; LIM, JH; NASRALLAH, F; LOW, FZ; GOH, JCH; YEOW, RCH	MRC-GLOVE: A FMRI COMPATIBLE SOFT ROBOTIC GLOVE FOR HAND REHABILITATION APPLICATION
520	YAP, HK; LIM, JH; NASRALLAH, F; GOH, JCH; YEOW, RCH	A SOFT EXOSKELETON FOR HAND ASSISTIVE AND REHABILITATION APPLICATION USING PNEUMATIC ACTUATORS WITH VARIABLE STIFFNESS
521	YAP, HK; LIM, JH; GOH, JCH; YEOW, CH	DESIGN OF A SOFT ROBOTIC GLOVE FOR HAND REHABILITATION OF STROKE PATIENTS WITH CLENCHED FIST DEFORMITY USING INFLATABLE PLASTIC ACTUATORS
522	YAP, HK; KHIN, PM; KOH, TH; SUN, Y; LIANG, X; LIM, JH; YEOW, CH	A FULLY FABRIC-BASED BIDIRECTIONAL SOFT ROBOTIC GLOVE FOR ASSISTANCE AND REHABILITATION OF HAND IMPAIRED PATIENTS
523	YAP, HK; GOH, JCH; YEOW, RCH	DESIGN AND CHARACTERIZATION OF SOFT ACTUATOR FOR HAND REHABILITATION APPLICATION
524	YAO, SW; ZHUANG, Y; LI, ZJ; SONG, R	ADAPTIVE ADMITTANCE CONTROL FOR AN ANKLE EXOSKELETON USING AN EMG-DRIVEN MUSCULOSKELETAL MODEL
525	YAO, J; SHEAFF, C; DEWALD, JPA	USAGE OF THE ACT(3D) ROBOT IN A BRAIN MACHINE INTERFACE FOR HAND OPENING AND CLOSING IN STROKE SURVIVORS
526	YAO, B; PENG, Y; ZHANG, X; ZHANG, YC; ZHOU, P; PU, JB	THE INFLUENCE OF COMMON COMPONENT ON MYOELECTRIC PATTERN RECOGNITION
527	YANO, K; NISHIWAKI, K; HIRAMATSU, S	TREMOR SUPPRESSION CONTROL FOR A MEAL-ASSIST ROBOT
528	YANO, K; HASHIMURA, J; AOKI, T; NISHIMOTO, Y	FLEXION-EXTENSION MOTION ASSISTANCE USING AN UPPER LIMB MOTION-ASSIST ROBOT BASED ON TRAJECTORY ESTIMATION OF REACHING MOVEMENT
529	YANO, H; TAMEFUSA, S; TANAKA, N; SAITO, H; IWATA, H	INTERACTIVE GAIT REHABILITATION SYSTEM WITH A LOCOMOTION INTERFACE FOR TRAINING PATIENTS TO CLIMB STAIRS
530	YANG, ZY; GUO, SX; LIU, Y; HIRATA, H; TAMIYA, T	AN INTENTION-BASED ONLINE BILATERAL TRAINING SYSTEM FOR UPPER LIMB MOTOR REHABILITATION
531	YANG, ZW; LAN, CC	AN ADJUSTABLE GRAVITY-BALANCING MECHANISM USING PLANAR EXTENSION AND COMPRESSION SPRINGS
532	YANG, ZM; TIAN, YT; XU, ZJ; LI, Y	CO-SIMULATION AND CONTROL ALGORITHM OF INTELLIGENT BIONIC HANDS WITH MULTI-DEGREE OF FREEDOM
533	YANG, ZC; RAFIEI, MH; HALL, A; THOMAS, C; MIDTLIEN, HA; HASSELBACH, A; ADELI, H; GAUTHIER, LV	A NOVEL METHODOLOGY FOR EXTRACTING AND EVALUATING THERAPEUTIC MOVEMENTS IN GAME-BASED MOTION CAPTURE REHABILITATION SYSTEMS
534	YANG, Z; SUN, YB; LEI, YQ; WANG, Z; ZOU, WL; YU, NB	REALIZATION AND EXPERIMENTAL TEST OF A BODY WEIGHT SUPPORT UNIT FOR SIMULTANEOUS POSITION TRACKING AND GRAVITY OFFLOADING
535	YANG, Z; SUN, YB; HAO, Y; YU, NB	ACTIVE MASS-OFFLOADING WITH CABLE-DRIVEN SEA FOR TAILORED SUPPORT TO LOWER LIMB REHABILITATION
536	YANG, YY; WANG, SW; WANG, RC; YANG, M	BIONICS DESIGN AND DYNAMIC SIMULATION FOR LOWER LIMBS PROSTHESIS
537	YANG, Y; YANG, CJ; LEE, KM; YU, H	MODEL-BASED FUZZY ADAPTATION FOR CONTROL OF A LOWER EXTREMITY REHABILITATION EXOSKELETON
538	YANG, Y; WANG, L; TONG, H; ZHANG, L	ARM REHABILITATION ROBOT IMPEDANCE CONTROL AND EXPERIMENTATION
539	YANG, Y; MA, L; HUANG, DQ; QIN, N	OUTPUT FEEDBACK REPETITIVE LEARNING CONTROL OF AN ELECTROHYDRAULIC ACTUATOR OF A LOWER LIMB REHABILITATION EXOSKELETON
540	YANG, Y; HUANG, DQ; DONG, XC	ENHANCED NEURAL NETWORK CONTROL OF LOWER LIMB REHABILITATION EXOSKELETON BY ADD-ON REPETITIVE LEARNING
541	YANG, XL; HUANG, ZH; HU, H; YU, SY; ZHANG, SN; ZHOU, XL; CARRIERO, A; YUE, G; SU, H	SPINE-INSPIRED CONTINUUM SOFT EXOSKELETON FOR STOOP LIFTING ASSISTANCE
542	YANG, W; ZHANG, JY; ZHANG, S; YANG, CJ	LOWER LIMB EXOSKELETON GAIT PLANNING BASED ON CRUTCH AND HUMAN-MACHINE FOOT COMBINED CENTER OF PRESSURE
543	YANG, W; YANG, CJ; WEI, QX	DESIGN OF AN ANTHROPOMORPHIC LOWER EXTREMITY EXOSKELETON WITH COMPATIBLE JOINTS
544	YANG, W; YANG, CJ; CHEN, YH; XU, LH	SIMULATION OF EXOSKELETON ZMP DURING WALKING FOR BALANCE CONTROL
545	YANG, T; GAO, XS; GAO, R; DAI, FQ; PENG, JM	A NOVEL ACTIVITY RECOGNITION SYSTEM FOR ALTERNATIVE CONTROL STRATEGIES OF A LOWER LIMB REHABILITATION ROBOT
546	YANG, T; GAO, XS; DAI, FQ	NEW HYBRID AD METHODOLOGY FOR MINIMIZING THE TOTAL AMOUNT OF INFORMATION CONTENT: A CASE STUDY OF REHABILITATION ROBOT DESIGN
547	YANG, T; GAO, XS	ADAPTIVE NEURAL SLIDING-MODE CONTROLLER FOR ALTERNATIVE CONTROL STRATEGIES IN LOWER LIMB REHABILITATION
548	YANG, SY; HAN, J; XIA, L; CHEN, YH	AN OPTIMAL FUZZY-THEORETIC SETTING OF ADAPTIVE ROBUST CONTROL DESIGN FOR A LOWER LIMB EXOSKELETON ROBOT SYSTEM
549	YANG, RZ; JI, LH; CHEN, HW	NOVEL HUMAN-CENTERED REHABILITATION ROBOT WITH BIOFEEDBACK FOR TRAINING AND ASSESSMENT
550	YANG, RY; ZHOU, J; YANG, QQ; SONG, R	ROBUST FINITE-TIME CONVERGENCE CONTROL FOR A KNEE REHABILITATION ROBOT
551	YANG, R; FU, HQ; ZHANG, XF; WANG, L; ZHANG, N; MA, FL	DESIGN AND APPLICATION OF AUDITORY EVOKED EEG PROCESSING PLATFORM BASED ON MATLAB
552	YANG, QZ; SONG, JP; ZHAO, JH; WANG, ZH; GUO, LQ	DESIGN AND EXPERIMENTAL RESEARCH OF UPPER GRAVITY-SUPPORTING DEVICE ON THE UPPER LIMB REHABILITATION ROBOT
553	YANG, QZ; MA, XP; FANG, JJ; ZHAO, XG; SONG, JP; GU, J; ZHAO, JH	DYNAMIC ANALYSIS OF 7-DOF EXOSKELETON UPPER-LIMBED REHABILITATION ROBOT
554	YANG, QZ; FANG, JJ; MA, XP; ZHAO, XG; ZHAO, JH; QIAN, LY; SONG, JP	KINEMATICS AND WORKSPACE ANALYSIS OF 7-DOF UPPER-LIMBED REHABILITATION ROBOT
555	YANG, QQ; XIE, CL; TANG, RR; LIU, HH; SONG, R	HYBRID ACTIVE CONTROL WITH HUMAN INTENTION DETECTION OF AN UPPER-LIMB CABLE-DRIVEN REHABILITATION ROBOT
556	YANG, QQ; NIU, J; SONG, R	ADMITTANCE CONTROL OF A 3-DOF CABLE-DRIVEN REHABILITATION ROBOT FOR UPPER-LIMB IN THREE DIMENSIONAL WORKSPACE
557	YANG, P; MA, X; WANG, J; ZHANG, GW; ZHANG, Y; CHEN, LL	DISTURBANCE OBSERVER-BASED TERMINAL SLIDING MODE CONTROL OF A 5-DOF UPPER-LIMB EXOSKELETON ROBOT
558	YANG, MX; WANG, XS; ZHU, ZY; XI, R; WU, QC	DEVELOPMENT AND CONTROL OF A ROBOTIC LOWER LIMB EXOSKELETON FOR PARAPLEGIC PATIENTS
559	YANG, MX; WANG, CJ; QI, Z; WANG, XS; XI, RR; YU, HY; ZHONG, Y; ZHANG, HL; SUN, ZX	DESIGN AND MODEL ANALYSIS OF A ROBOTIC JOINT WITH CIRCULAR ELECTRO-HYDRAULIC ACTUATOR
560	YANG, L; ZENG, XW	RESEARCH ON CONTROL SYSTEM OF AUXILIARY MOTION ROBOT
561	YANG, KC; ZHANG, XD; ZHANG, Q; YIN, G	DESIGN ON WEIGHT SUPPORT SYSTEM OF LOWER LIMB REHABILITATION ROBOT
562	YANG, JY; ZHUANG, JR; WU, GY; TANAKA, E	STUDY OF CURRENT EMOTION AND MUSCLE FATIGUE EVALUATION METHOD FOR A WALKING ASSISTIVE DEVICE
563	YANG, JY; ZHAO, WZ; BAI, DC; WANG, SY	OMNIDIRECTIONAL LOWER LIMBS REHABILITATION TRAINING ROBOT BASED ON BIOFEEDBACK
564	YANG, JY; XIE, HL; SHI, JS	A NOVEL MOTION-COUPLING DESIGN FOR A JOINTLESS TENDON-DRIVEN FINGER EXOSKELETON FOR REHABILITATION
565	YANG, JY; XIE, HL; LI, PF; CHEN, GL	CONSTRUCTION OF HAND EXOSKELETON MOVEMENT STATE SPACE UNDER DIFFERENT ACTION MODES
566	YANG, JY; WEN, ML; BAI, DC	THREE-DIMENSIONAL FLEXIBLE FORCE ARRAY SENSOR FOR LOWER LIMBS REHABILITATION ROBOT
567	YANG, JY; SHI, JS; XIE, HL	RESEARCH ON SMA ACTUATED TENDON DRIVEN HAND EXOSKELETON WITH BIDIRECTIONAL FINGER JOINT MOTION COUPLING FOR REHABILITATION USAGE
568	YANG, JY; LI, J; BAI, DC; SUN, BQ; WANG, SY	ASSISTIVE STANDING OF OMNI-DIRECTIONAL MOBILE REHABILITATION TRAINING ROBOT BASED ON SUPPORT VECTOR REGRESSION ALGORITHM
569	YANG, JY; CHEN, XX; GUO, HC; ZHANG, QH	IMPLEMENTATION OF OMNIDIRECTIONAL LOWER LIMBS REHABILITATION TRAINING ROBOT
570	YANG, JY; BAI, DC; BAI, S; LI, YQ; WANG, SY	DESIGN OF MECHANICAL STRUCTURE AND TRACKING CONTROL SYSTEM FOR LOWER LIMBS REHABILITATIVE TRAINING ROBOT
571	YANG, JT; PENG, C	ADAPTIVE MOTION INTENT UNDERSTANDING-BASED CONTROL OF HUMAN-EXOSKELETON SYSTEM
572	YANG, JT	DESIGN AND EXPERIMENT OF THE LOWER EXTREMITY EXOSKELETON
573	YANG, J; SU, H; LI, ZJ; AO, D; SONG, R	ADAPTIVE CONTROL WITH A FUZZY TUNER FOR CABLE-BASED REHABILITATION ROBOT
574	YANG, J; SONG, R; YANG, DJ	DESIGN AND CONTROL OF A WIRE-BASED REHABILITATION ROBOT
575	YANG, J; OZSOY, B	THREE DIMENSIONAL UNASSISTED SIT-TO-STAND PREDICTION FOR VIRTUAL HEALTHY YOUNG AND ELDERLY INDIVIDUALS
576	YANG, HX	LONG-TERM SURVIVAL OF EARLY-STAGE NON-SMALL CELL LUNG CANCER PATIENTS WHO UNDERWENT ROBOTIC PROCEDURE: A PROPENSITY SCORE-MATCHED STUDY
577	YANG, HT; XIAO, X; LI, ZP; LI, KR; CHENG, N; LI, S; LOW, JH; JING, L; FU, XM; ACHAVANANTHADITH, S; LOW, FZ; WANG, Q; YEH, PL; REN, HL; HO, JS; YEOW, CH; CHEN, PY	WIRELESS TI3C2TX MXENE STRAIN SENSOR WITH ULTRAHIGH SENSITIVITY AND DESIGNATED WORKING WINDOWS FOR SOFT EXOSKELETONS
578	YANG, HE; KYEONG, S; LEE, SH; LEE, WJ; HA, SW; KIM, SM; KANG, H; LEE, WM; KANG, CS; KIM, DH	STRUCTURAL AND FUNCTIONAL IMPROVEMENTS DUE TO ROBOT-ASSISTED GAIT TRAINING IN THE STROKE-INJURED BRAIN
579	YANG, H; XIANG, CQ; HAN, H; HAO, L	INVERSE KINEMATICS MODELING AND MOTION CONTROL OF PAM BIONIC ELBOW JOINT
580	YANG, G; DENG, J; PANG, GY; ZHANG, H; LI, JY; DENG, B; PANG, ZB; XU, J; JIANG, MZ; LILJEBERG, P; XIE, HB; YANG, HY	AN IOT-ENABLED STROKE REHABILITATION SYSTEM BASED ON SMART WEARABLE ARMBAND AND MACHINE LEARNING
581	YANG, DP; HUANG, Q; YANG, W; LIU, H	EMG ONSET DETECTION BASED ON TEAGER-KAISER ENERGY OPERATOR AND MORPHOLOGICAL CLOSE OPERATION
582	YANG, CL; LIN, KC; CHEN, HC; WU, CY; CHEN, CL	PILOT COMPARATIVE STUDY OF UNILATERAL AND BILATERAL ROBOT-ASSISTED TRAINING ON UPPER-EXTREMITY PERFORMANCE IN PATIENTS WITH STROKE
583	YANG, CJ; WEI, QX; WU, X; MA, ZY; CHEN, QL; WANG, X; WANG, HS; FAN, W	PHYSICAL EXTRACTION AND FEATURE FUSION FOR MULTI-MODE SIGNALS IN A MEASUREMENT SYSTEM FOR PATIENTS IN REHABILITATION EXOSKELETON
584	YANG, CJ; WANG, HS; ZHU, QH; LIU, XZ; YANG, W; MA, ZY; WEI, QX	A STEPPING GAIT TRAJECTORY DESIGN BASED ON HIP HEIGHT VARIATION OF SWING LEG FOR THE BALANCE OF LOWER EXTREMITY EXOSKELETON
585	YANG, CG; CHANG, S; LIANG, PD; LI, ZJ; SU, CY	TELEOPERATED ROBOT WRITING USING EMG SIGNALS
586	YANG, CF; ZHAO, JS; LI, LY; AGRAWAL, SK	DESIGN AND IMPLEMENTATION OF A NOVEL MODAL SPACE ACTIVE FORCE CONTROL CONCEPT FOR SPATIAL MULTI-DOF PARALLEL ROBOTIC MANIPULATORS ACTUATED BY ELECTRICAL ACTUATORS
587	YANG, C; XI, XG; CHEN, SJ; MIRAN, SM; HUA, X; LUO, ZZ	SEMG-BASED MULTIFEATURES AND PREDICTIVE MODEL FOR KNEE-JOINT-ANGLE ESTIMATION
588	YANG, C; LONG, JY; URBIN, MA; FENG, YY; SONG, G; WENG, J; LI, ZJ	REAL-TIME MYOCONTROL OF A HUMAN-COMPUTER INTERFACE BY PARETIC MUSCLES AFTER STROKE
589	YANG, BR; LEE, HH; TANAKA, E	STABLE POSTURE COMPENSATION BASED ON ZERO-MOMENT POINT CONTROL METHOD FOR A WALKING ASSISTANCE APPARATUS
590	YANDELL, MB; QUINLIVAN, BT; POPOV, D; WALSH, C; ZELIK, KE	PHYSICAL INTERFACE DYNAMICS ALTER HOW ROBOTIC EXOSUITS AUGMENT HUMAN MOVEMENT: IMPLICATIONS FOR OPTIMIZING WEARABLE ASSISTIVE DEVICES
591	YAN, ZG	RESEARCH PROGRESS IN REHABILITATION ROBOTS
592	YAN, ZF; LI, N; LONG, XG; REN, H; WU, XY	BIONIC MECHANICAL DESIGN AND STAIR ASCENDING/DESCENDING GAIT PLANNING OF A LOWER-LIMB EXOSKELETON ROBOT
593	YAN, WD	STAYING IN MOTION AFTER A STROKE
594	YAN, SH; TAO, J; HUANG, J; XUE, AS	MODEL PREDICTIVE CONTROL FOR HUMAN FOLLOWING REHABILITATION ROBOT
595	YAN, QY; XU, WX; HUANG, J; CAO, SP	LASER AND FORCE SENSORS BASED HUMAN MOTION INTENT ESTIMATION ALGORITHM FOR WALKING-AID ROBOT
596	YAN, QY; HUANG, J; XU, WX	LIMBS SYNERGIES BASED HUMAN MOTION INTENTION ESTIMATION ALGORITHM FOR USING CANE-TYPE WALKING-AID ROBOT
597	YAN, Q; ZHANG, JJ; QI, KC	STRUCTURE DESIGN AND KINEMATICS ANALYSIS OF A NOVEL UNPOWERED LOAD-CARRYING LOWER EXTREMITY EXOSKELETON WITH PARALLEL TOPOLOGY
598	YAN, L; ZHEN, T; KONG, JL; WANG, LM; ZHOU, XL	WALKING GAIT PHASE DETECTION BASED ON ACCELERATION SIGNALS USING VOTING-WEIGHTED INTEGRATED NEURAL NETWORK
599	YAN, JH; DONG, HB; ZHANG, XB; ZHAO, H	A THREE-CHAMBED SOFT ACTUATOR MODULE WITH OMNIDIRECTIONAL BENDING MOTION
600	YAN, H; YANG, CJ	DESIGN AND VALIDATION OF A LOWER LIMB EXOSKELETON EMPLOYING THE RECUMBENT CYCLING MODALITY FOR POST-STROKE REHABILITATION
601	YAN, H; WANG, HB; VLADAREANU, L; LIN, MS; VLADAREANU, V; LI, YG	DETECTION OF PARTICIPATION AND TRAINING TASK DIFFICULTY APPLIED TO THE MULTI-SENSOR SYSTEMS OF REHABILITATION ROBOTS
602	YAN, CX; FERRARIS, E; REYNAERTS, D	TOWARD THE IMPLEMENTATION OF FLEXIBLE SENSING SHEET WITH FIBRE BRAGG GRATING SENSING ELEMENTS
603	YAMAWAKI, K; ARIYASU, R; KUBOTA, S; KAWAMOTO, H; NAKATA, Y; KAMIBAYASHI, K; SANKAI, Y; EGUCHI, K; OCHIAI, N	APPLICATION OF ROBOT SUIT HAL TO GAIT REHABILITATION OF STROKE PATIENTS: A CASE STUDY
604	YAMAUCHI, S	ADVANCED INTERDISCIPLINARY HUMAN RESEARCH IN ASSISTIVE TECHNOLOGY FOR ELDERLY PERSONS AND PERSONS WITH DISABILITIES
605	YAMASHITA, M	ROBOTIC REHABILITATION SYSTEM FOR HUMAN UPPER LIMBS USING GUIDE CONTROL AND MANIPULABILITY ELLIPSOID PREDICTION
606	YAMAMOTO, K; FURUDATE, Y; CHIBA, K; ISHIDA, Y; MIKAMI, S	HOME ROBOTIC DEVICE FOR REHABILITATION OF FINGER MOVEMENT OF HEMIPLEGIA PATIENTS
607	YAMAMOTO, I; MATSUI, M; INAGAWA, N; TSUJI, T; HACHISUKA, K; WADA, F; HACHISUKA, A	DEVELOPMENT OF PRACTICAL WRIST REHABILITATION ROBOT BY MIRROR EFFECT
608	YAMAMOTO, I; MATSUI, M; INAGAWA, N; HACHISUKA, K; WADA, F; HACHISUKA, A; SAEKI, S	DEVELOPMENT OF WRIST REHABILITATION ROBOT AND INTERFACE SYSTEM
609	YAMAMOTO, I; MATSUI, M; HIGASHI, T; ISO, N; HACHISUKA, K; HACHISUKA, A	WRIST REHABILITATION ROBOT SYSTEM AND ITS EFFECTIVENESS FOR PATIENTS
610	YAMAMOTO, I; INAGAWA, N; MATSUI, M; HACHISUKA, K; WADA, F; HACHISUKA, A	RESEARCH AND DEVELOPMENT OF COMPACT WRIST REHABILITATION ROBOT SYSTEM
611	YAMAMOTO, I; INAGAWA, N; HACHISUKA, K; WADA, F; HACHISUKA, A	DEVELOPMENT OF A REHABILITATIVE TRAINING ROBOT FOR BOTH WRISTS
612	YAMAGUCHI, K; NERGUI, M; OTAKE, M	A ROBOT PRESENTING REPRODUCED STORIES AMONG OLDER ADULTS IN GROUP CONVERSATION
613	YAMADA, T; SAKAGUCHI, M; CHUGO, D; YOKOTA, S; HASHIMOTO, H	A LOAD ESTIMATION OF A PATIENT CONSIDERING WITH A POSTURE DURING STANDING MOTION
614	YAMABE, K; SATO, C; ABE, I; KIKUCHI, T; INOUE, A; KUGIMIYA, S; OHNO, T	MOTOR FUNCTION ASSESSMENT FOR UPPER LIMB WITH VIRTUAL PROGRAM OF REHABILITATION SYSTEM SEMUL
615	YALCIN, M; PATOGLU, V	KINEMATICS AND DESIGN OF ASSISTON-SE: A SELF-ADJUSTING SHOULDER-ELBOW EXOSKELETON
616	YAKUB, F; KHUDZARI, AZM; MORI, Y	RECENT TRENDS FOR PRACTICAL REHABILITATION ROBOTICS, CURRENT CHALLENGES AND THE FUTURE
617	YADAV, V; SCHMIEDELER, JP; MCDOWELL, S; WORTHEN-CHAUDHARI, L	QUANTIFYING AGE-RELATED DIFFERENCES IN HUMAN REACHING WHILE INTERACTING WITH A REHABILITATION ROBOTIC DEVICE
618	YADAV, S; JOSHI, RC; DUTTA, MK; KIAC, M; SIKORA, P	FUSION OF OBJECT RECOGNITION AND OBSTACLE DETECTION APPROACH FOR ASSISTING VISUALLY CHALLENGED PERSON
619	YABUNAKA, T; KAWAGUCHI, N; SHINODA, N; NAKANISHI, A; KOBAYASHI, N; YANO, K	DEVELOPMENT OF AN IMPROVED LOWER LIMB ORTHOSIS FOR A MOTION-ASSIST ROBOT FOR THE LOWER LIMB
620	XYDAS, EG; MUELLER, A	DYNAMIC PERFORMANCE ANALYSIS OF MINIMALLY ACTUATED 4-BAR LINKAGES FOR UPPER LIMB REHABILITATION
621	XYDAS, EG; LOUCA, LS; MUELLER, A	ANALYSIS AND PASSIVE CONTROL OF A FOUR-BAR LINKAGE FOR THE REHABILITATION OF UPPER-LIMB MOTION
622	XYDAS, EG; LOUCA, LS	UPPER LIMB MOTION PROFILE DURING SMALL TO MEDIUM TIME-LIMITED REACHING TASKS IN A VR BASED ROBOTIC TRAINING ENVIRONMENT
623	XYDAS, EG; LOUCA, LS	ROBOTIC REHABILITATION OF PEOPLE WITH MULTIPLE SCLEROSIS WITH THE USE OF A HAPTIC NINE-HOLE PEGBOARD TEST
624	XYDAS, EG; LOUCA, LS	IDENTIFICATION OF KINEMATIC TRAITS IN 3D REACHING TASKS WITH THE USE OF A HAPTIC NINE-HOLE PEG-BOARD TEST: COMPARISON BETWEEN HEALTHY PEOPLE AND PEOPLE WITH MULTIPLE SCLEROSIS
625	XYDAS, EG; LOUCA, LS	DESIGN AND DEVELOPMENT OF A HAPTIC PEG-BOARD EXERCISE FOR THE REHABILITATION OF PEOPLE WITH MULTIPLE SCLEROSIS
626	XYDAS, EG	SYNTHESIS AND ANALYSIS OF A CHEBYSHEV'S STRAIGHT LINE FOUR-BAR LINKAGE FOR GENERATING A MINIMUM JERK VELOCITY PROFILE
627	XYDAS, E; MUELLER, A; LOUCA, LS	MINIMALLY ACTUATED FOUR-BAR LINKAGES FOR UPPER LIMB REHABILITATION
628	XYDAS, E; LOUCA, LS	PLANAR CONFORMITY OF MOVEMENTS IN 3D REACHING TASKS FOR PERSONS WITH MULTIPLE SCLEROSIS
629	XYDAS, E; HERODOTOU, P; LOUCA, LS; MUELLER, A	EFFECT OF LINKS' CENTER OF GRAVITY POSITION ON THE PERFORMANCE OF A FOUR-BAR LINKAGE AS AN UPPER LIMB REHABILITATION MECHANISM: A PARAMETRIC STUDY
630	XUE, Z; WU, QX; GAO, FR	DESIGN AND MODELING OF OMNI-DIRECTIONAL BENDING PNEUMATIC FLEXIBLE ARM
631	XUE, T; WANG, ZW; ZHANG, T; ZHANG, M	ADAPTIVE OSCILLATOR-BASED ROBUST CONTROL FOR FLEXIBLE HIP ASSISTIVE EXOSKELETON
632	XU, ZW; LUO, ZR; REN, L; WANG, KY; HU, D	THREE-DIMENSIONAL HUMAN MODELING AND DYNAMICS SIMULATION BASED ON ADAMS
633	XU, ZH; WANG, WQ; HOU, ZG; LIN, XM; LIANG, X	DYNAMIC MODEL BASED FUZZY-IMPEDANCE INTERACTION CONTROL FOR REHABILITATION ROBOTS
634	XU, ZH; BAI, Y; NI, RY; YANG, N; SUN, Y; QI, P	ANTHROPOMORPHIC SOFT PNEUMATIC FINGERS TOWARDS FULL DEXTERITY OF HUMAN HAND
635	XU, ZG; YAO, PF; CAI, SB; WANG, ZH; BAO, GJ	MODELING AND EXPERIMENTAL RESEARCH ON BENDING AND WRINKLING OF LONG-ARM BIO-SOFT ROBOT
636	XU, Z; FIEBRINK, R; MATSUOKA, Y	VIRTUAL THERAPIST: A PHANTOM ROBOT-BASED HAPTIC SYSTEM FOR PERSONALIZED POST-SURGERY FINGER REHABILITATION
637	XU, YR; LIU, R	DYNAMIC MODELING OF CONSTRAINED PLANAR MULTIBODY SYSTEMS: A CASE OF LOWER LIMBS REHABILITATIVE ROBOT
638	XU, YJ; CHEN, WH; WANG, JH; ZHANG, JB	FUZZY CONTROL IN GAIT PATTERN CLASSIFICATION USING WEARABLE SENSORS
639	XU, YC; XU, KD; LYU, H; NG, S; POON, WS; ZHANG, SM; HU, XL; ZHENG, YP	THE EFFECTS OF EMG BASED FATIGUE-CONTROLLED AND FORCED EXERCISE ON MOTOR FUNCTION RECOVERY: A PILOT STUDY
640	XU, XX; BIN, L; RAMKUMAR, S; SARAVANAN, S; BALAJI, MSP; DHANASEKARAN, S; THIMMIARAJA, J	ELECTROENCEPHALOGRAM BASED COMMUNICATION SYSTEM FOR LOCKED IN STATE PERSON USING MENTALLY SPELLED TASKS WITH OPTIMIZED NETWORK MODEL
641	XU, WL; FANG, FC; BRONLUND, J; POTGIETER, J	GENERATION OF RHYTHMIC AND VOLUNTARY PATTERNS OF MASTICATION USING MATSUOKA OSCILLATOR FOR A HUMANOID CHEWING ROBOT
642	XU, WK; CHU, B; ROGERS, E	ITERATIVE LEARNING CONTROL FOR ROBOTIC-ASSISTED UPPER LIMB STROKE REHABILITATION IN THE PRESENCE OF MUSCLE FATIGUE
643	XU, WK; CHU, B; ROGERS, E	CASCADE BASED ITERATIVE LEARNING CONTROL OF ROBOTIC-ASSISTED UPPER EXTREMITY STROKE REHABILITATION
644	XU, WK	ROBOTIC TIME-VARYING FORCE TRACKING IN POSITION-BASED IMPEDANCE CONTROL
645	XU, S; TU, DW; HE, YY; TAN, SL; FANG, ML	ACT-R-TYPED HUMAN-ROBOT COLLABORATION MECHANISM FOR ELDERLY AND DISABLED ASSISTANCE
646	XU, RB; JOHNSON, MJ	EVALUATING MOTOR PERFORMANCE AFTER STROKE WITH A CUSTOM MR-CONDITIONAL UPPER EXTREMITY REACH AND GRASP SYSTEM
647	XU, R; JIANG, N; MRACHACZ-KERSTING, N; LIN, C; PRIETO, GA; MORENO, JC; PONS, JL; DREMSTRUP, K; FARINA, D	A CLOSED-LOOP BRAIN-COMPUTER INTERFACE TRIGGERING AN ACTIVE ANKLE-FOOT ORTHOSIS FOR INDUCING CORTICAL NEURAL PLASTICITY
648	XU, Q; LI, C; PAN, Y; LI, W; JIA, TY; LI, ZB; MA, D; PANG, X; JI, LH	IMPACT OF SMART FORCE FEEDBACK REHABILITATION ROBOT TRAINING ON UPPER LIMB MOTOR FUNCTION IN THE SUBACUTE STAGE OF STROKE
649	XU, NC; PENG, XW; PENG, L; HOU, ZG; GUI, MJ	MODELING AND KINEMATICS ANALYSIS OF A NOVEL 5-DOF UPPER LIMB EXOSKELETON REHABILITATION ROBOT
650	XU, LY; ZHOU, X; REN, YM; QIN, YF	A TRAFFIC CLASSIFICATION METHOD BASED ON PACKET TRANSPORT LAYER PAYLOAD BY ENSEMBLE LEARNING
651	XU, K; ZHAO, JR; QIU, D; WANG, Y	A PILOT STUDY OF A CONTINUUM SHOULDER EXOSKELETON FOR ANATOMY ADAPTIVE ASSISTANCES
652	XU, K; WANG, Y; YANG, ZX	DESIGN OF A CONTINUUM WEARABLE ROBOT FOR SHOULDER REHABILITATION
653	XU, K; WANG, Y; YANG, ZX	DESIGN AND PRELIMINARY EXPERIMENTATION OF A CONTINUUM EXOSKELETON FOR SELF-PROVIDED BILATERAL REHABILITATION
654	XU, K; QIU, D	EXPERIMENTAL DESIGN VERIFICATION OF A COMPLIANT SHOULDER EXOSKELETON
655	XU, JL; ZUO, GK; ZHANG, WW; WANG, SJ	UPPER-LIMB REHABILITATION ROBOT FOR BRAIN-INJURED PATIENTS
656	XU, JJ; XU, LS; LIU, JF; CHEN, SQ; XU, CC; LIU, Y; CHEN, J	ADAPTIVE HUMAN-ROBOT INTERACTION CONTROL OF THE LOWER EXTREMITY ROBOTIC EXOSKELETON WITH MAGNETORHEOLOGICAL ACTUATORS
657	XU, JJ; XU, LS; LI, YF; PENG, C; LIU, JF; XU, CC; CHEN, SQ; LIU, Y; CHEN, J	DESIGN AND IMPLEMENTATION OF THE LOWER EXTREMITY ROBOTIC EXOSKELETON WITH MAGNETORHEOLOGICAL ACTUATORS
658	XU, JJ; XU, LS; LI, YF; CHENG, GX; SHI, J; LIU, JF; CHEN, SQ	A MULTI-CHANNEL REINFORCEMENT LEARNING FRAMEWORK FOR ROBOTIC MIRROR THERAPY
659	XU, JJ; LI, YF; XU, LS; PENG, C; CHEN, SQ; LIU, JF; XU, CC; CHENG, GX; XU, H; LIU, Y; CHEN, J	A MULTI-MODE REHABILITATION ROBOT WITH MAGNETORHEOLOGICAL ACTUATORS BASED ON HUMAN MOTION INTENTION ESTIMATION
660	XU, J; BRYANT, DG; CHEN, YP; HOWARD, A	ROBOT THERAPIST VERSUS HUMAN THERAPIST: EVALUATING THE EFFECT OF CORRECTIVE FEEDBACK ON HUMAN MOTOR PERFORMANCE
661	XU, HD; LI, YB; TANG, BW; XIANG, K	THE MECHANICAL DESIGN AND TORQUE CONTROL FOR THE ANKLE EXOSKELETON DURING HUMAN WALKING
662	XU, HB; HUANG, WY; FAN, X; LIN, YF	POSITION-BASED ADAPTIVE IMPEDANCE CONTROLLER DESIGN FOR LOWER LIMB REHABILITATION ROBOT
663	XU, H; ZHANG, MM; LI, YB; XU, D; FU, JM; ZHANG, X; LI, XL; XIE, SQ	DEVELOPMENT OF A PNEUMATIC ROBOTIC SYSTEM FOR BILATERAL UPPER LIMB INTERACTIVE TRAINING WITH VARIABLE RESISTANCE
664	XU, GZ; SONG, AG; PAN, LZ; LI, HJ; LIANG, ZW; ZHU, SH; XU, BG; LI, JF	ADAPTIVE HIERARCHICAL CONTROL FOR THE MUSCLE STRENGTH TRAINING OF STROKE SURVIVORS IN ROBOT-AIDED UPPER-LIMB REHABILITATION
665	XU, GZ; SONG, AG; PAN, LZ; GAO, X; LIANG, ZW; LI, JF; XU, BG	CLINICAL EXPERIMENTAL RESEARCH ON ADAPTIVE ROBOT-AIDED THERAPY CONTROL METHODS FOR UPPER-LIMB REHABILITATION
666	XU, GZ; SONG, AG; LI, HJ	CONTROL SYSTEM DESIGN FOR AN UPPER-LIMB REHABILITATION ROBOT
667	XU, GZ; SONG, AG; LI, HJ	ADAPTIVE IMPEDANCE CONTROL FOR UPPER-LIMB REHABILITATION ROBOT USING EVOLUTIONARY DYNAMIC RECURRENT FUZZY NEURAL NETWORK
668	XU, GZ; SONG, AG	FUZZY VARIABLE IMPEDANCE CONTROL FOR UPPER-LIMB REHABILITATION ROBOT
669	XU, GZ; SONG, AG	ADAPTIVE IMPEDANCE CONTROL BASED ON DYNAMIC RECURRENT FUZZY NEURAL NETWORK FOR UPPER-LIMB REHABILITATION ROBOT
670	XU, GZ; GUO, XB; ZHAI, Y; LI, HJ	AN INTELLIGENT CONTROL FRAMEWORK FOR ROBOT-AIDED RESISTANCE TRAINING USING HYBRID SYSTEM MODELING AND IMPEDANCE ESTIMATION
671	XU, GZ; GAO, X; PAN, LZ; CHEN, S; WANG, Q; ZHU, B; LI, JF	ANXIETY DETECTION AND TRAINING TASK ADAPTATION IN ROBOT-ASSISTED ACTIVE STROKE REHABILITATION
672	XU, GZ; GAO, X; CHEN, S; WANG, Q; ZHU, B; LI, JF	A NOVEL APPROACH FOR ROBOT-ASSISTED UPPER-LIMB REHABILITATION: PROGRESSIVE RESISTANCE TRAINING AS A PARADIGM
673	XU, DW; WU, QC; ZHU, YH	DEVELOPMENT OF A SOFT CABLE-DRIVEN HAND EXOSKELETON FOR ASSISTED REHABILITATION TRAINING
674	XU, DW; WU, QC; ZHU, YH	DEVELOPMENT OF A SEMG-BASED JOINT TORQUE ESTIMATION STRATEGY USING HILL-TYPE MUSCLE MODEL AND NEURAL NETWORK
675	XU, DF; FENG, YG; MAI, JG; WANG, QN	REAL-TIME ON-BOARD RECOGNITION OF CONTINUOUS LOCOMOTION MODES FOR AMPUTEES WITH ROBOTIC TRANSTIBIAL PROSTHESES
676	XU, D; ZHANG, MM; SUN, Y; ZHANG, X; XU, H; LI, YB; LI, XL; XIE, SQ	DEVELOPMENT OF A RECONFIGURABLE WRIST REHABILITATION DEVICE WITH AN ADAPTIVE FOREARM HOLDER
677	XU, CC; FENG, BL; XU, JJ; XU, LS; CHEN, SQ; WANG, MY	REHABILITATION STRATEGIES FOR THE LOWER LIMB REHABILITATION ROBOT WITH MAGNETORHEOLOGICAL DAMPER
678	XU, C; LI, SY; WANG, K; HOU, ZG; YU, NB	QUANTITATIVE ASSESSMENT OF PARETIC LIMB DEXTERITY AND INTERLIMB COORDINATION DURING BILATERAL ARM REHABILITATION TRAINING
679	XU, C; LI, HS; WANG, K; LIU, JT; YU, N	A BILATERAL REHABILITATION METHOD FOR ARM COORDINATION AND MANIPULATION FUNCTION WITH GESTURE AND HAPTIC INTERFACES
680	XU, BG; SONG, AG; ZHAO, GP; XU, GZ; PAN, LZ; YANG, RH; LI, HJ; CUI, JW; ZENG, H	ROBOTIC NEUROREHABILITATION SYSTEM DESIGN FOR STROKE PATIENTS
681	XU, BG; SONG, AG; ZHAO, GP; XU, GZ; PAN, LZ; YANG, RH; LI, HJ; CUI, JW	DESIGN AND EVALUATION OF A MOTOR IMAGERY ELECTROENCEPHALOGRAM-CONTROLLED ROBOT SYSTEM
682	XU, BG; SONG, AG; ZHAO, GP; LIU, J; XU, GZ; PAN, LZ; YANG, RH; LI, HJ; CUI, JW	EEG-MODULATED ROBOTIC REHABILITATION SYSTEM FOR UPPER EXTREMITY
683	XU, BG; PENG, S; SONG, AG; YANG, RH; PAN, LZ	ROBOT-AIDED UPPER-LIMB REHABILITATION BASED ON MOTOR IMAGERY EEG
684	XOCHICALE, MP; BABER, C; OUSSALAH, M	TOWARDS THE QUANTIFICATION OF HUMAN-ROBOT IMITATION USING WEARABLE INERTIAL SENSORS
685	XOCHICALE, MP; BABER, C	TOWARDS THE ANALYSIS OF MOVEMENT VARIABILITY IN HUMAN-HUMANOID IMITATION ACTIVITIES
686	XIONG, PW; WU, CC; ZHOU, HM; SONG, AG; HU, LY; LIU, XPP	DESIGN OF AN ACCURATE END-OF-ARM FORCE DISPLAY SYSTEM BASED ON WEARABLE ARM GESTURE SENSORS AND EMG SENSORS
687	XIONG, PW; GAO, S; LIU, ZP; HU, LY; DING, XK	A NOVEL SCHEME OF FINGER RECOVERY BASED ON SYMMETRIC REHABILITATION
688	XIONG, M	THE LOWER LIMB REHABILITATION ROBOT CONTROL SYSTEM RESEARCH
689	XIONG, H; ZHANG, L; DIAO, XM	A NOVEL CONTROL STRATEGY FOR CABLE-DRIVEN PARALLEL ROBOTS WITH UNKNOWN JACOBIANS
690	XIONG, H; ZHANG, L; DIAO, XM	A LEARNING-BASED CONTROL FRAMEWORK FOR CABLE-DRIVEN PARALLEL ROBOTS WITH UNKNOWN JACOBIANS
691	XIONG, H; DIAO, XM	SAFE TENSION CONTROL OF CABLE-DRIVEN REHABILITATION DEVICES WITH ELASTIC CABLES
692	XIONG, H; DIAO, XM	MOTION CONTROL OF CABLE-DRIVEN REHABILITATION DEVICES WITH LARGE DEFORMATION CABLES
693	XIONG, CH; JIANG, XZ; SUN, RL; HUANG, XL; XIONG, YL	CONTROL METHODS FOR EXOSKELETON REHABILITATION ROBOT DRIVEN WITH PNEUMATIC MUSCLES
694	XIONG, BP; ZENG, NY; LI, YR; DU, M; HUANG, ML; SHI, WX; MAO, GJ; YANG, Y	DETERMINING THE ONLINE MEASURABLE INPUT VARIABLES IN HUMAN JOINT MOMENT INTELLIGENT PREDICTION BASED ON THE HILL MUSCLE MODEL
695	XIONG, BP; ZENG, NY; LI, H; YANG, Y; LI, YR; HUANG, ML; SHI, WX; DU, M; ZHANG, YD	INTELLIGENT PREDICTION OF HUMAN LOWER EXTREMITY JOINT MOMENT: AN ARTIFICIAL NEURAL NETWORK APPROACH
696	XING, S; MCCARDLE, R; XIE, S	READING THE MIND: THE POTENTIAL OF ELECTROENCEPHALOGRAPHY IN BRAIN COMPUTER INTERFACES
697	XING, L; WANG, XF; WANG, JH	A MOTION INTENTION-BASED UPPER LIMB REHABILITATION TRAINING SYSTEM TO STIMULATE MOTOR NERVE THROUGH VIRTUAL REALITY
698	XING, KX; XU, Q; HE, JP; WANG, YJ; LIU, ZW; HUANG, XL	A WEARABLE DEVICE FOR REPETITIVE HAND THERAPY
699	XING, KX; HUANG, JA; WANG, YJ; HE, JP; XU, Q; WU, J	SLIDING MODE TRACKING FOR ACTUATORS COMPRISING PNEUMATIC MUSCLE AND TORSION SPRING
700	XING, KX; HUANG, J; XU, Q; WANG, YJ	DESIGN OF A WEARABLE REHABILITATION ROBOTIC HAND ACTUATED BY PNEUMATIC ARTIFICIAL MUSCLES
701	XING, KX; HUANG, J; HE, JP; WANG, YJ; XU, Q; WU, J	SLIDING MODE TRACKING FOR ACTUATORS COMPRISING PNEUMATIC MUSCLE AND TORSION SPRING
702	XING, KF; WANG, YH; CHEN, DS; WANG, M; LU, ST	FLEXIBLE ANKLE-ASSISTED ROBOT TECHNOLOGY BASED ON ROPE DRIVE
703	XING, K; HUANG, J; WANG, Y; WU, J; XU, Q; HE, J	TRACKING CONTROL OF PNEUMATIC ARTIFICIAL MUSCLE ACTUATORS BASED ON SLIDING MODE AND NON-LINEAR DISTURBANCE OBSERVER
704	XIE, XL; HOU, ZG; LI, PF; JI, C; ZHANG, F; TAN, M; WANG, HB; HU, GQ	MODEL BASED CONTROL OF A REHABILITATION ROBOT FOR LOWER EXTREMITIES
705	XIE, SQ; TSOI, YH	VARIABLE IMPEDANCE CONTROL OF A PARALLEL ROBOT FOR ANKLE REHABILITATION
706	XIE, SL; REN, GY; XIONG, JJ; LU, YJ	A TRAJECTORY TRACKING CONTROL OF A ROBOT ACTUATED WITH PNEUMATIC ARTIFICIAL MUSCLES BASED ON HYSTERESIS COMPENSATION
707	XIE, SL; HU, KM; LIU, HT; WAN, YJ	DYNAMIC MODELING AND PERFORMANCE ANALYSIS OF A NEW REDUNDANT PARALLEL REHABILITATION ROBOT
708	XIE, P; QIU, S; LI, XX; DU, YH; WU, XG; GUO, ZH	ADAPTIVE TRAJECTORY PLANNING OF LOWER LIMB REHABILITATION ROBOT BASED ON EMG AND HUMAN-ROBOT INTERACTION
709	XIE, LH; HUANG, LD	WIREROPE-DRIVEN EXOSKELETON TO ASSIST LOWER-LIMB REHABILITATION OF HEMIPLEGIC PATIENTS BY USING MOTION CAPTURE
710	XIE, HL; LI, GC; ZHAO, XF; LI, F	PREDICTION OF LIMB JOINT ANGLES BASED ON MULTI-SOURCE SIGNALS BY GS-GRNN FOR EXOSKELETON WEARER
711	XIAO, ZG; JIANG, JH; HAN, JW; LI, NAF	APPLICATION RESEARCH ON 3D RECONSTRUCTION BASED ON KINECT
712	XIAO, ZG; ELNADY, AM; WEBB, J; MENON, C	TOWARDS A BRAIN COMPUTER INTERFACE DRIVEN EXOSKELETON FOR UPPER EXTREMITY REHABILITATION
713	XIAO, ZG; ELNADY, AM; MENON, C	CONTROL AN EXOSKELETON FOR FOREARM ROTATION USING FMG
714	XIAO, YF; ZHU, YH; WANG, XL; ZHAO, YG; DING, QC	CONFIGURATION OPTIMIZATION AND KINEMATIC ANALYSIS OF A WEARABLE EXOSKELETON ARM
715	XIAO, YF; ZHAI, XP; FU, XC; JI, XJ	KINEMATICS AND WORKSPACE ANALYSIS OF A MODIFIED PORTABLE EXOSKELETON ARM
716	XIAO, WX; LEDERER, A; HIRCHE, S	LEARNING STABLE NONPARAMETRIC DYNAMICAL SYSTEMS WITH GAUSSIAN PROCESS REGRESSION
717	XIAO, N; XU, H; GAO, BF; GUO, SX; MA, HD; ZHOU, FZ	CHARACTERISTICS EVALUATION OF A REHABILITATION ROBOT FOR UPPER LIMBS
718	XIAO, FY; GAO, YS; WANG, Y; ZHU, YH; ZHAO, J	DESIGN AND EVALUATION OF A 7-DOF CABLE-DRIVEN UPPER LIMB EXOSKELETON
719	XIANG, XN; DING, MF; ZONG, HY; LIU, Y; CHENG, H; HE, CQ; HE, HC	THE SAFETY AND FEASIBILITY OF A NEW REHABILITATION ROBOTIC EXOSKELETON FOR ASSISTING INDIVIDUALS WITH LOWER EXTREMITY MOTOR COMPLETE LESIONS FOLLOWING SPINAL CORD INJURY (SCI): AN OBSERVATIONAL STUDY
720	XIANG, K; GUO, SX; SONG, ZB	AN ELECTROMYOGRAPHY-DRIVEN CENTRAL PATTERN GENERATOR MODEL FOR ROBOTIC CONTROL APPLICATION
721	XIANG, CQ; YANG, H; SUN, ZY; XUE, BC; HAO, LN; RAHOMAN, MDA; DAVIS, S	THE DESIGN, HYSTERESIS MODELING AND CONTROL OF A NOVEL SMA-FISHING-LINE ACTUATOR
722	XIA, LQ; FENG, YC; CHEN, F; WU, XY	A BIO-SIGNAL ENHANCED ADAPTIVE IMPEDANCE CONTROLLER FOR LOWER LIMB EXOSKELETON
723	XIA, JF; WEI, JJ; LIU, QQ; YE, J; SUN, TY; WANG, YL; LONG, JJ; DUAN, LH; WANG, CB	DEVELOPMENT OF FOUR-ARMS REHABILITATION ROBOT FOR GAIT TRAINING
724	XIA, HS; KWON, JH; PATHAK, P; AHN, J; SHULL, PB; PARK, YL	DESIGN OF A MULTI-FUNCTIONAL SOFT ANKLE EXOSKELETON FOR FOOT-DROP PREVENTION, PROPULSION ASSISTANCE, AND INVERSION/EVERSION STABILIZATION
725	WYSS, D; PENNYCOTT, A; BARTENBACH, V; RIENER, R; VALLERY, H	A MULTIDIMENSIONAL COMPLIANT DECOUPLED ACTUATOR (MUCDA) FOR PELVIC SUPPORT DURING GAIT
726	WYSS, D; BARTENBACH, V; PENNYCOTT, A; RIENER, R; VALLERY, H	A BODY WEIGHT SUPPORT SYSTEM EXTENSION TO CONTROL LATERAL FORCES: REALIZATION AND VALIDATION
727	WU, ZZ; CHEN, B	INVERTIBILITY ADMITTANCE CONTROL FOR BIPEDAL REHABILITATION ROBOTS
728	WU, ZH; ZHENG, NG; ZHANG, SW; ZHENG, XX; GAO, LQ; SU, LJ	MAZE LEARNING BY A HYBRID BRAIN-COMPUTER SYSTEM
729	WU, YX; ZHU, AB; SHEN, H; SHEN, ZT; ZHANG, XD; CAO, GZ	BIOMECHANICAL SIMULATION ANALYSIS OF HUMAN LOWER LIMBS ASSISTED BY EXOSKELETON
730	WU, YT; FUJIWARA, E; SUZUKI, CK	EVALUATION OF OPTICAL MYOGRAPHY SENSOR AS PREDICTOR OF HAND POSTURES
731	WU, YQ; ZHAO, F; KIM, WS; AJOUDANI, A	AN INTUITIVE FORMULATION OF THE HUMAN ARM ACTIVE ENDPOINT STIFFNESS
732	WU, YQ; ZHANG, YN; SHEN, LY; QIAN, JW	ANALYSIS FOR THE FOOT BOARD LOWER LIMB REHABILITATION ROBOT
733	WU, YN; REN, Y; HWANG, M; GAEBLER-SPIRA, DJ; ZHANG, LQ	EFFICACY OF ROBOTIC REHABILITATION OF ANKLE IMPAIRMENTS IN CHILDREN WITH CEREBRAL PALSY
734	WU, YN; HWANG, M; REN, YP; GAEBLER-SPIRA, D; ZHANG, LQ	COMBINED PASSIVE STRETCHING AND ACTIVE MOVEMENT REHABILITATION OF LOWER-LIMB IMPAIRMENTS IN CHILDREN WITH CEREBRAL PALSY USING A PORTABLE ROBOT
735	WU, YC; CHEN, FW; LIAO, TT; CHEN, CT	FORCE REFLECTION IN A PNEUMATIC ARTIFICIAL MUSCLE ACTUATED HAPTIC SYSTEM
736	WU, Y; CAO, GZ; HUANG, SD; PENG, YP	DISTRIBUTED DATABASE OF CLOUD PLATFORM FOR THE LOWER-LIMB EXOSKELETON ROBOT
737	WU, XY; LIU, DX; LIU, M; CHEN, CJ; GUO, HW	INDIVIDUALIZED GAIT PATTERN GENERATION OR SHARING LOWER LIMB EXOSKELETON ROBOT
738	WU, XY; HOU, WS; ZHENG, XL; JIANG, YT; ZHENG, J; HE, Y	CORRELATION BETWEEN PRIMARY MOTOR CORTEX NEURAL ACTIVITY AND FINGERTIP FORCE FOLLOWING TRANSCRANIAL MAGNETIC STIMULATION
739	WU, XT; GUARINO, P; LO, AC; PEDUZZI, P; WININGER, M	LONG-TERM EFFECTIVENESS OF INTENSIVE THERAPY IN CHRONIC STROKE
740	WU, XM; LIU, HP; ZHANG, JB; CHEN, WH	VIRTUAL REALITY TRAINING SYSTEM FOR UPPER LIMB REHABILITATION
741	WU, XJ; QIAN, Y; HAN, F; CHEN, Q; CHEN, Y; GUAN, YT; LI, D	L-1 GAIN CONTROL OF THE SKELETON POST-STROKE REHABILITATION ROBOT'S WRIST JOINT SUBJECT TO MAGNITUDE, RATE AND OUTPUT SATURATION
742	WU, XJ; LI, D; QIAN, Y; GUAN, YT; CHEN, Y	AN ASA BASED FEEDFORWARD CONTROL OF SKELETON POST-STROKE REHABILITATION ROBOT SYSTEM
743	WU, WF; LI, D; MENG, W; ZUO, J; LIU, Q; AI, QS	ITERATIVE FEEDBACK TUNING-BASED MODEL-FREE ADAPTIVE ITERATIVE LEARNING CONTROL OF PNEUMATIC ARTIFICIAL MUSCLE
744	WU, W; FONG, J; CROCHER, V; LEE, PVS; OETOMO, D; TAN, Y; ACKLAND, DC	MODULATION OF SHOULDER MUSCLE AND JOINT FUNCTION USING A POWERED UPPER-LIMB EXOSKELETON
745	WU, SK; DRIVER, T; SHEN, XR	DESIGN AND CONTROL OF A PNEUMATICALLY ACTUATED LOWER-EXTREMITY ORTHOSIS
746	WU, RK; WANG, JC; CHEN, WD; WANG, P	DESIGN OF A TRANSFER ROBOT FOR THE ASSISTANCE OF ELDERLY AND DISABLED
747	WU, QC; XU, DW; CHEN, B; WU, HT	INTEGRAL FUZZY SLIDING MODE IMPEDANCE CONTROL OF AN UPPER EXTREMITY REHABILITATION ROBOT USING TIME DELAY ESTIMATION
748	WU, QC; WU, HT	DEVELOPMENT, DYNAMIC MODELING, AND MULTI-MODAL CONTROL OF A THERAPEUTIC EXOSKELETON FOR UPPER LIMB REHABILITATION TRAINING
749	WU, QC; WANG, XS; DU, FP; ZHU, Q	FUZZY SLIDING MODE CONTROL OF AN UPPER LIMB EXOSKELETON FOR ROBOT-ASSISTED REHABILITATION
750	WU, QC; WANG, XS; DU, FP; XU, JG	DEVELOPMENT AND CONTROL OF A BOWDEN-CABLE ACTUATED EXOSKELETON FOR UPPER-LIMB REHABILITATION
751	WU, QC; WANG, XS; DU, FP; XI, RR	MODELING AND POSITION CONTROL OF A THERAPEUTIC EXOSKELETON TARGETING UPPER EXTREMITY REHABILITATION
752	WU, QC; WANG, XS; DU, FP	DEVELOPMENT AND ANALYSIS OF A GRAVITY-BALANCED EXOSKELETON FOR ACTIVE REHABILITATION TRAINING OF UPPER LIMB
753	WU, QC; WANG, XS; DU, FP	ANALYTICAL INVERSE KINEMATIC RESOLUTION OF A REDUNDANT EXOSKELETON FOR UPPER-LIMB REHABILITATION
754	WU, QC; WANG, XS; CHEN, B; WU, HT	PATIENT-ACTIVE CONTROL OF A POWERED EXOSKELETON TARGETING UPPER LIMB REHABILITATION TRAINING
755	WU, QC; WANG, XS; CHEN, B; WU, HT	DEVELOPMENT OF AN RBFN-BASED NEURAL-FUZZY ADAPTIVE CONTROL STRATEGY FOR AN UPPER LIMB REHABILITATION EXOSKELETON
756	WU, QC; WANG, XS; CHEN, B; WU, HT	DEVELOPMENT OF A MINIMAL-INTERVENTION-BASED ADMITTANCE CONTROL STRATEGY FOR UPPER EXTREMITY REHABILITATION EXOSKELETON
757	WU, QC; WANG, XS; CHEN, B; WU, HT	DESIGN AND FUZZY SLIDING MODE ADMITTANCE CONTROL OF A SOFT WEARABLE EXOSKELETON FOR ELBOW REHABILITATION
758	WU, QC; WANG, XS	DEVELOPMENT OF AN UPPER LIMB EXOSKELETON FOR REHABILITATION TRAINING IN VIRTUAL ENVIRONMENT
759	WU, QC; SHAO, ZY	KINEMATICS, DYNAMICS AND CONTROL OF AN UPPER LIMB REHABILITATION EXOSKELETON
760	WU, QC; CHEN, B; WU, HT	RBFN-BASED ADAPTIVE BACKSTEPPING SLIDING MODE CONTROL OF AN UPPER-LIMB EXOSKELETON WITH DYNAMIC UNCERTAINTIES
761	WU, QC; CHEN, B; WU, HT	NEURAL-NETWORK-ENHANCED TORQUE ESTIMATION CONTROL OF A SOFT WEARABLE EXOSKELETON FOR ELBOW ASSISTANCE
762	WU, QC; CHEN, B; WU, HT	ADAPTIVE ADMITTANCE CONTROL OF AN UPPER EXTREMITY REHABILITATION ROBOT WITH NEURAL-NETWORK-BASED DISTURBANCE OBSERVER
763	WU, MM; BROWN, GL; KIM, KYA; KIM, J; GORDON, KE	GAIT VARIABILITY FOLLOWING ABRUPT REMOVAL OF EXTERNAL STABILIZATION DECREASES WITH PRACTICE IN INCOMPLETE SPINAL CORD INJURY BUT INCREASES IN NON-IMPAIRED INDIVIDUALS
764	WU, M; SCHMIT, BD	REFLEX RESPONSES TO COMBINED HIP AND KNEE MOTION IN HUMAN CHRONIC SPINAL CORD INJURY
765	WU, M; LANDRY, JM; YEN, SC; SCHMIT, BD; HORNBY, TG; RAFFERTY, M	A NOVEL CABLE-DRIVEN ROBOTIC TRAINING IMPROVES LOCOMOTOR FUNCTION IN INDIVIDUALS POST-STROKE
766	WU, M; LANDRY, JM; SCHMIT, BD; HORNBY, TG; YEN, SC	ROBOTIC RESISTANCE TREADMILL TRAINING IMPROVES LOCOMOTOR FUNCTION IN HUMAN SPINAL CORD INJURY: A PILOT STUDY
767	WU, M; LANDRY, JM; KIM, J; SCHMIT, BD; YEN, SC; MCDONALD, J; ZHANG, YH	REPEAT EXPOSURE TO LEG SWING PERTURBATIONS DURING TREADMILL TRAINING INDUCES LONG-TERM RETENTION OF INCREASED STEP LENGTH IN HUMAN SCI A PILOT RANDOMIZED CONTROLLED STUDY
768	WU, M; LANDRY, JM; KIM, J; SCHMIT, BD; YEN, SC; MACDONALD, J	ROBOTIC RESISTANCE/ASSISTANCE TRAINING IMPROVES LOCOMOTOR FUNCTION IN INDIVIDUALS POSTSTROKE: A RANDOMIZED CONTROLLED STUDY
769	WU, M; KIM, J; WEI, F	FACILITATING WEIGHT SHIFTING DURING TREADMILL TRAINING IMPROVES WALKING FUNCTION IN HUMANS WITH SPINAL CORD INJURY: A RANDOMIZED CONTROLLED PILOT STUDY
770	WU, M; KIM, J; GAEBLER-SPIRA, DJ; SCHMIT, BD; ARORA, P	ROBOTIC RESISTANCE TREADMILL TRAINING IMPROVES LOCOMOTOR FUNCTION IN CHILDREN WITH CEREBRAL PALSY: A RANDOMIZED CONTROLLED PILOT STUDY
771	WU, M; KIM, J; ARORA, P; GAEBLER-SPIRA, DJ; ZHANG, YH	LOCOMOTOR TRAINING THROUGH A 3D CABLE-DRIVEN ROBOTIC SYSTEM FOR WALKING FUNCTION IN CHILDREN WITH CEREBRAL PALSY: A PILOT STUDY
772	WU, M; KIM, J; ARORA, P; GAEBLER-SPIRA, DJ; ZHANG, YH	EFFECTS OF THE INTEGRATION OF DYNAMIC WEIGHT SHIFTING TRAINING INTO TREADMILL TRAINING ON WALKING FUNCTION OF CHILDREN WITH CEREBRAL PALSY A RANDOMIZED CONTROLLED STUDY
773	WU, M; HSU, CJ; KIM, J	MOTOR ADAPTATION TO LATERAL PELVIS ASSISTANCE FORCE DURING TREADMILL WALKING IN INDIVIDUALS POST-STROKE
774	WU, M; HORNBY, TG; LANDRY, JM; ROTH, H; SCHMIT, BD	A CABLE-DRIVEN LOCOMOTOR TRAINING SYSTEM FOR RESTORATION OF GAIT IN HUMAN SCI
775	WU, KY; SU, YY; YU, YL; LIN, KY; LAN, CC	SERIES ELASTIC ACTUATION OF AN ELBOW REHABILITATION EXOSKELETON WITH AXIS MISALIGNMENT ADAPTATION
776	WU, KY; SU, YY; YU, YL; LIN, CH; LAN, CC	A 5-DEGREES-OF-FREEDOM LIGHTWEIGHT ELBOW-WRIST EXOSKELETON FOR FOREARM FINE-MOTION REHABILITATION
777	WU, JX; YAO, YA	DESIGN AND ANALYSIS OF A NOVEL MULTI-LEGGED HORSE-RIDING SIMULATION VEHICLE FOR EQUINE-ASSISTED THERAPY
778	WU, JW; SHEN, LY; ZHANG, YN; QIAN, JW	TREADMILL SPEED ADAPTIVE CONTROL METHOD FOR LOWER LIMB REHABILITATION ROBOT
779	WU, JP; GAO, JW; SONG, R; LI, RH; LI, YN; JIANG, LL	THE DESIGN AND CONTROL OF A 3DOF LOWER LIMB REHABILITATION ROBOT
780	WU, JP; GAO, JW; LI, RH; LI, YN	AN ANKLE REHABILITATION DEVICE AND ITS CONTROL STRATEGY
781	WU, J; HUANG, J; WANG, YJ; XING, KX	A WEARABLE REHABILITATION ROBOTIC HAND DRIVEN BY PM-TS ACTUATORS
782	WU, J; HUAN, J; WANG, YJ	UPPER LIMB REHABILITATION ROBOT INTEGRATED WITH MOTION INTENTION RECOGNITION AND VIRTUAL REALITY ENVIRONMENT
783	WU, J; DODAKIAN, L; SEE, J; QUINLAN, EB; MENG, LS; ABRAHAM, J; WONG, EC; LE, V; MCKENZIE, A; CRAMER, SC	GAINS ACROSS WHO DIMENSIONS OF FUNCTION AFTER ROBOT-BASED THERAPY IN STROKE SUBJECTS
784	WU, HF; JIA, TY; LI, N; WU, J; YAN, L	STUDY ON THE CONTROL ALGORITHM FOR LOWER LIMB EXOSKELETON BASED ON ADAMS/SIMULINK CO-SIMULATION
785	WU, HF; HUANG, Q; WANG, DQ; GAO, LF	A CNN-SVM COMBINED REGRESSION MODEL FOR CONTINUOUS KNEE ANGLE ESTIMATION USING MECHANOMYOGRAPHY SIGNALS
786	WU, H; ZHOU, ZX; WANG, J; AN, HL; WEI, Q	RECOGNIZATION OF TANCE PHASE USING FLEXIBLE PRESSURE SENSORS
787	WU, H; WEI, Q; WANG, J	A PASSIVE CONTROL METHOD FOR SINGLE JOINT EXOSKELETON BASED ON HILL MODEL
788	WU, H; AN, HL; WEI, Q; MA, HX	FUZZY CMAC-BASED ADAPTIVE SCALE FORCE CONTROL OF BODY WEIGHT SUPPORT EXOSKELETONS
789	WU, CY; YANG, CL; CHUANG, LL; LIN, KC; CHEN, HC; CHEN, MD; HUANG, WC	EFFECT OF THERAPIST-BASED VERSUS ROBOT-ASSISTED BILATERAL ARM TRAINING ON MOTOR CONTROL, FUNCTIONAL PERFORMANCE, AND QUALITY OF LIFE AFTER CHRONIC STROKE: A CLINICAL TRIAL
790	WU, CY; YANG, CL; CHEN, MD; LIN, KC; WU, LL	UNILATERAL VERSUS BILATERAL ROBOT-ASSISTED REHABILITATION ON ARM-TRUNK CONTROL AND FUNCTIONS POST STROKE: A RANDOMIZED CONTROLLED TRIAL
791	WU, CH; MAO, HF; HU, JS; WANG, TY; TSAI, YJ; HSU, WL	THE EFFECTS OF GAIT TRAINING USING POWERED LOWER LIMB EXOSKELETON ROBOT ON INDIVIDUALS WITH COMPLETE SPINAL CORD INJURY
792	WU, CF; LIOU, JJ	PC-BASED REHABILITATION SYSTEM WITH BIOFEEDBACK
793	WU, A; YANG, XB; KUAN, JY; HERR, HM	AN AUTONOMOUS EXOSKELETON FOR ANKLE PLANTARFLEXION ASSISTANCE
794	WRIGHT, ZA; PATTON, JL; HUANG, FC; LAZZARO, E	EVALUATION OF FORCE FIELD TRAINING CUSTOMIZED ACCORDING TO INDIVIDUAL MOVEMENT DEFICIT PATTERNS
795	WRIGHT, ZA; MAJEED, YA; PATTON, JL; HUANG, FC	KEY COMPONENTS OF MECHANICAL WORK PREDICT OUTCOMES IN ROBOTIC STROKE THERAPY
796	WRIGHT, ZA; LAZZARO, E; THIELBAR, KO; PATTON, JL; HUANG, FC	ROBOT TRAINING WITH VECTOR FIELDS BASED ON STROKE SURVIVORS' INDIVIDUAL MOVEMENT STATISTICS
797	WRIGHT, ZA; CARLSEN, AN; MACKINNON, CD; PATTON, J	DEGRADED EXPRESSION OF LEARNED FEEDFORWARD CONTROL IN MOVEMENTS RELEASED BY STARTLE
798	WRIGHT, Z; PATTON, JL; RAVICHANDRAN, V	STARTLE REDUCES RECALL OF A RECENTLY LEARNED INTERNAL MODEL
799	WRIGHT, A; STONE, K; MARTINELLI, L; FRYER, S; SMITH, G; LAMBRICK, D; STONER, L; JOBSON, S; FAULKNER, J	EFFECT OF COMBINED HOME-BASED, OVERGROUND ROBOTIC-ASSISTED GAIT TRAINING AND USUAL PHYSIOTHERAPY ON CLINICAL FUNCTIONAL OUTCOMES IN PEOPLE WITH CHRONIC STROKE: A RANDOMIZED CONTROLLED TRIAL
800	WRIGHT, A; STONE, K; LAMBRICK, D; FRYER, S; STONER, L; TASKER, E; JOBSON, S; SMITH, G; BATTEN, J; BATEY, J; HUDSON, V; HOBBS, H; FAULKNER, J	A COMMUNITY-BASED, BIONIC LEG REHABILITATION PROGRAM FOR PATIENTS WITH CHRONIC STROKE: CLINICAL TRIAL PROTOCOL
801	WOTTAWA, C; FAN, R; BISLEY, JW; DUTSON, EP; CULJAT, MO; GRUNDFEST, WS	APPLICATIONS OF TACTILE FEEDBACK IN MEDICINE
802	WORSNOPP, T; PESHKIN, M; LYNCH, K; COLGATE, JE	CONTROLLING THE APPARENT INERTIA OF PASSIVE HUMAN-INTERACTIVE ROBOTS
803	WORSNOPP, T; PESHKIN, M; COLGATE, JE; LYNCH, K	CONTROLLING THE APPARENT INERTIA OF PASSIVE HUMAN-INTERACTIVE ROBOTS
804	WOODWARD, KE; CARLSON, HL; KUCZYNSKI, A; SAUNDERS, J; HODGE, J; KIRTON, A	SENSORY-MOTOR NETWORK FUNCTIONAL CONNECTIVITY IN CHILDREN WITH UNILATERAL CEREBRAL PALSY SECONDARY TO PERINATAL STROKE
805	WOOD, KC; LATHAN, CE; KAUFMAN, KR	FEASIBILITY OF GESTURAL FEEDBACK TREATMENT FOR UPPER EXTREMITY MOVEMENT IN CHILDREN WITH CEREBRAL PALSY
806	WOOD, KAC; LATHAN, CE; KAUFMAN, KR	DEVELOPMENT OF AN INTERACTIVE UPPER EXTREMITY GESTURAL ROBOTIC FEEDBACK SYSTEM: FROM BENCH TO REALITY
807	WOO, SLY; FISHER, MB	EVALUATION OF KNEE STABILITY WITH USE OF A ROBOTIC SYSTEM
808	WOO, HS; KWON, O	COMBINED KINEMATIC ANALYSIS OF A HYBRID 7-DOF REHABILITATION ROBOT
809	WOO, HS; CHO, JH; KIM, CS; LEE, HJ	DEVELOPMENT OF A 4 DOF EXOSKELETON ROBOT FOR ELBOW AND WRIST REHAB
810	WOO, H; KONG, K	MECHANICAL DESIGN OPTIMIZATION OF A SERIES ELASTIC ACTUATOR CONSIDERING THE CONTROL PERFORMANCE
811	WONG, ZY; TENG, CM; CHONG, YZ	POWER ASSISTED PNUMATIC-BASED KNEE-ANKLE-FOOT-ORTHOSIS FOR REHABILITATION
812	WONG, YB; CHEN, YW; TSANG, KFE; LEUNG, WSW; SHI, L	UPPER EXTREMITY LOAD REDUCTION FOR LOWER LIMB EXOSKELETON TRAJECTORY GENERATION USING ANKLE TORQUE MINIMIZATION
813	WONG, LN; XIE, Q; JI, LH	UPPER LIMB CONTRALATERAL PHYSIOLOGICAL CHARACTERISTIC EVALUATION FOR ROBOT-ASSISTED POST STROKE HEMIPLEGIC REHABILITATION
814	WONG, CK; JORDAN, K; KING, M	ROBOTIC ARM SKATE FOR STROKE REHABILITATION
815	WOLF, SL; SAHU, K; BAY, RC; BUCHANAN, S; REISS, A; LINDER, S; ROSENFELDT, A; ALBERTS, J	THE HAAPI (HOME ARM ASSISTANCE PROGRESSION INITIATIVE) TRIAL: A NOVEL ROBOTICS DELIVERY APPROACH IN STROKE REHABILITATION
816	WOLBRING, G; YUMAKULOV, S	SOCIAL ROBOTS: VIEWS OF STAFF OF A DISABILITY SERVICE ORGANIZATION
817	WOLBRECHT, ET; ROWE, JB; CHAN, V; INGEMANSON, ML; CRAMER, SC; REINKENSMEYER, DJ	FINGER STRENGTH, INDIVIDUATION, AND THEIR INTERACTION: RELATIONSHIP TO HAND FUNCTION AND CORTICOSPINAL TRACT INJURY AFTER STROKE
818	WOLBRECHT, ET; REINKENSMEYER, DJ; PEREZ-GRACIA, A	SINGLE DEGREE-OF-FREEDOM EXOSKELETON MECHANISM DESIGN FOR FINGER REHABILITATION
819	WOLBRECHT, ET; REINKENSMEYER, DJ; BOBROW, JE	PNEUMATIC CONTROL OF ROBOTS FOR REHABILITATION
820	WOLBRECHT, ET; MORSE, KJ; PERRY, JC; REINKENSMEYER, DJ	DESIGN OF A THUMB MODULE FOR THE FINGER REHABILITATION ROBOT
821	WOLBRECHT, ET; LEAVITT, J; REINKENSMEYER, DJ; BOBROW, JE	CONTROL OF A PNEUMATIC ORTHOSIS FOR UPPER EXTREMITY STROKE REHABILITATION
822	WOLBRECHT, ET; CHAN, V; REINKENSMEYER, DJ; BOBROW, JE	OPTIMIZING COMPLIANT, MODEL-BASED ROBOTIC ASSISTANCE TO PROMOTE NEUROREHABILITATION
823	WOLBRECHT, ET; CHAN, V; LE, V; CRAMER, SC; REINKENSMEYER, DJ; BOBROW, JE	REAL-TIME COMPUTER MODELING OF WEAKNESS FOLLOWING STROKE OPTIMIZES ROBOTIC ASSISTANCE FOR MOVEMENT THERAPY
824	WOJEWODA, KK; CULMER, PR; JACKSON, AE; LEVESLEY, MC	POSITION TRACKING OF A PASSIVE REHABILITATION ROBOT
825	WOJEWODA, KK; CULMER, PR; GALLAGHER, JF; JACKSON, AE; LEVESLEY, MC	HYBRID POSITION AND ORIENTATION TRACKING FOR A PASSIVE REHABILITATION TABLE-TOP ROBOT
826	WOHLE, L; GEBHARD, M	STEADEYE-HEAD-IMPROVING MARG-SENSOR BASED HEAD ORIENTATION MEASUREMENTS THROUGH EYE TRACKING DATA
827	WODLINGER, B; DOWNEY, JE; TYLER-KABARA, EC; SCHWARTZ, AB; BONINGER, ML; COLLINGER, JL	TEN-DIMENSIONAL ANTHROPOMORPHIC ARM CONTROL IN A HUMAN BRAIN-MACHINE INTERFACE: DIFFICULTIES, SOLUTIONS, AND LIMITATIONS
828	WITTE, KA; ZHANG, JJ; JACKSON, RW; COLLINS, SH	DESIGN OF TWO LIGHTWEIGHT, HIGH-BANDWIDTH TORQUE-CONTROLLED ANKLE EXOSKELETONS
829	WITTE, KA; FATSCHEL, AM; COLLINS, SH	DESIGN OF A LIGHTWEIGHT, TETHERED, TORQUE-CONTROLLED KNEE EXOSKELETON
830	WISSE, M; SCHWAB, AL; VANDER LINDE, RQ	A 3D PASSIVE DYNAMIC BIPED WITH YAW AND ROLL COMPENSATION
831	WISNESKI, KJ; JOHNSON, MJ	TRAJECTORY PLANNING FOR FUNCTIONAL WRIST MOVEMENTS IN AN ADL-ORIENTED, ROBOT-ASSISTED THERAPY ENVIRONMENT
832	WISNESKI, KJ; JOHNSON, MJ	QUANTIFYING KINEMATICS OF PURPOSEFUL MOVEMENTS TO REAL, IMAGINED, OR ABSENT FUNCTIONAL OBJECTS: IMPLICATIONS FOR MODELLING TRAJECTORIES FOR ROBOT-ASSISTED ADL TASKS
833	WISNESKI, KJ; JOHNSON, MJ	INSIGHTS INTO MODELING FUNCTIONAL TRAJECTORIES FOR ROBOT-MEDIATED DAILY LIVING EXERCISE ENVIRONMENTS
834	WIRZ, M; ZEMON, DH; RUPP, R; SCHEEL, A; COLOMBO, G; DIETZ, V; HORNBY, TG	EFFECTIVENESS OF AUTOMATED LOCOMOTOR TRAINING IN PATIENTS WITH CHRONIC INCOMPLETE SPINAL CORD INJURY: A MULTICENTER TRIAL
835	WIRZ, M; MACH, O; MAIER, D; BENITO-PENALVA, J; TAYLOR, J; ESCLARIN, A; DIETZ, V	EFFECTIVENESS OF AUTOMATED LOCOMOTOR TRAINING IN PATIENTS WITH ACUTE INCOMPLETE SPINAL CORD INJURY: A RANDOMIZED, CONTROLLED, MULTICENTER TRIAL
836	WIRZ, M; BASTIAENEN, C; DE BIE, R; DIETZ, V	EFFECTIVENESS OF AUTOMATED LOCOMOTOR TRAINING IN PATIENTS WITH ACUTE INCOMPLETE SPINAL CORD INJURY: A RANDOMIZED CONTROLLED MULTICENTER TRIAL
837	WINKLE, K; CALEB-SOLLY, P; TURTON, A; BREMNER, P	SOCIAL ROBOTS FOR ENGAGEMENT IN REHABILITATIVE THERAPIES: DESIGN IMPLICATIONS FROM A STUDY WITH THERAPISTS
838	WINKLE, K	SOCIAL INFLUENCE IN HRI WITH APPLICATION TO SOCIAL ROBOTS FOR REHABILITATION
839	WINCHESTER, P; MCCOLL, R; QUERRY, R; FOREMAN, N; MOSBY, J; TANSEY, K; WILLIAMSON, J	CHANGES IN SUPRASPINAL ACTIVATION PATTERNS FOLLOWING ROBOTIC LOCOMOTOR THERAPY IN MOTOR-INCOMPLETE SPINAL CORD INJURY
840	WILSON, S; VAIDYANATHAN, R	UPPER-LIMB PROSTHETIC CONTROL USING WEARABLE MULTICHANNEL MECHANOMYOGRAPHY
841	WILSON, S; EBERLE, H; HAYASHI, Y; MADGWICK, SOH; MCGREGOR, A; JING, XJ; VAIDYANATHAN, R	FORMULATION OF A NEW GRADIENT DESCENT MARG ORIENTATION ALGORITHM: CASE STUDY ON ROBOT TELEOPERATION
842	WILLIAMS, RL	CABLE-SUSPENDED VEHICLE SIMULATION SYSTEM CONCEPT
843	WILLIAMS, MR	A PILOT STUDY INTO REACHING PERFORMANCE AFTER SEVERE TO MODERATE STROKE USING UPPER ARM SUPPORT
844	WILLIAMS, K; CHRISTENBURY, J; NIEMEIER, JP; NEWMAN, M; PINTO, S	IS ROBOTIC GAIT TRAINING FEASIBLE IN ADULTS WITH DISORDERS OF CONSCIOUSNESS?
845	WILLIAMS, E; SWINDON, M; JOHNSON, J; ACVECEDO, M; ARAIZA, E; GARCIA, B; RICKETTS, K; CHANDRASEKARAN, B; ELIBOL, E; MORRIS, M; INTEGLIA, R	TOWARD UPCYCLED AND SUSTAINABLE ROBOTICS: DEVELOPING AN ACCESSIBLE, FLEXIBLE, AND ENVIRONMENTALLY FRIENDLY ROBOTICS PLATFORM
846	WILLIAMS, DJ; KREBS, HI; HOGAN, N	A ROBOT FOR WRIST REHABILITATION
847	WILLETT, FR; MURPHY, BA; YOUNG, D; MEMBERG, WD; BLABE, CH; PANDARINATH, C; FRANCO, B; SAAB, J; WALTER, BL; SWEET, JA; MILLER, JP; HENDERSON, JM; SHENOY, KV; SIMERAL, JD; JAROSIEWICZ, B; HOCHBERG, LR; KIRSCH, RF; AJIBOYE, AB	A COMPARISON OF INTENTION ESTIMATION METHODS FOR DECODER CALIBRATION IN INTRACORTICAL BRAIN-COMPUTER INTERFACES
848	WILKINS, KB; YAO, J; OWEN, M; KARBASFOROUSHAN, H; CARMONA, C; DEWALD, JPA	LIMITED CAPACITY FOR IPSILATERAL SECONDARY MOTOR AREAS TO SUPPORT HAND FUNCTION POST-STROKE
849	WILKENING, A; STOPPLER, H; IVLEV, O	ADAPTIVE ASSISTIVE CONTROL OF A SOFT ELBOW TRAINER WITH SELF-ALIGNMENT USING PNEUMATIC BENDING JOINT
850	WILKENING, A; IVLEV, O	ESTIMATION OF MASS PARAMETERS FOR COOPERATIVE HUMAN AND SOFT-ROBOTS AS BASIS FOR ASSISTIVE CONTROL OF REHABILITATION DEVICES
851	WILKENING, A; IVLEV, O	ADAPTIVE MODEL-BASED ASSISTIVE CONTROL FOR PNEUMATIC DIRECT DRIVEN SOFT REHABILITATION ROBOTS
852	WILKENING, A; BAIDEN, D; IVLEV, O	ASSISTIVE CONTROL OF MOTION THERAPY DEVICES BASED ON PNEUMATIC SOFT-ACTUATORS WITH ROTARY ELASTIC CHAMBERS
853	WILKENING, A; BAIDEN, D; IVLEV, O	ASSISTIVE ACTING MOVEMENT THERAPY DEVICES WITH PNEUMATIC ROTARY-TYPE SOFT ACTUATORS
854	WILK, R; JOHNSON, MJ	USABILITY FEEDBACK OF PATIENTS AND THERAPISTS ON A CONCEPTUAL MOBILE SERVICE ROBOT FOR INPATIENT AND HOME-BASED STROKE REHABILITATION
855	WIJAYASINGHE, IB; MILLER, HL; DAS, SK; BUGNARIU, NL; POPA, DO	HUMAN-LIKE OBJECT TRACKING AND GAZE ESTIMATION WITH PKD ANDROID
856	WIER, LM; HATCHER, MS; TRICHE, EW; LO, AC	EFFECT OF ROBOT-ASSISTED VERSUS CONVENTIONAL BODY-WEIGHT-SUPPORTED TREADMILL TRAINING ON QUALITY OF LIFE FOR PEOPLE WITH MULTIPLE SCLEROSIS
857	WIDODO, MS; ZIKKY, M; NURINDIYANI, AK	GUIDE GESTURE APPLICATION OF HAND EXERCISES FOR POST-STROKE REHABILITATION USING MYO ARMBAND
858	WIDAGDA, M; SARDJONO, TA; MARDIYANTO, R	DESIGN OF INTONATION CONTROL ON ELECTROLARYNX USING ELECTROMYOGRAPH (EMG)
859	WICKRAMATUNGE, KC; LEEPHAKPREEDA, T	EMPIRICAL MODELING OF PNEUMATIC ARTIFICIAL MUSCLE
860	WICKRAMATUNGE, KC; LEEPHAKPREEDA, T	EMPIRICAL MODELING OF DYNAMIC BEHAVIORS OF PNEUMATIC ARTIFICIAL MUSCLE ACTUATORS
861	WIART, L; ROSYCHUK, RJ; WRIGHT, FV	EVALUATION OF THE EFFECTIVENESS OF ROBOTIC GAIT TRAINING AND GAIT-FOCUSED PHYSICAL THERAPY PROGRAMS FOR CHILDREN AND YOUTH WITH CEREBRAL PALSY: A MIXED METHODS RCT
862	WHITE, AS; PRIOR, S	USABILITY DESIGN OF A SCANNING INTERFACE FOR A ROBOT USED BY DISABLED USERS
863	WHITE, AS; ADAMS, R; PRIOR, S	EVALUATING CHOICE IN UNIVERSAL ACCESS: AN EXAMPLE FROM REHABILITATION ROBOTICS
864	WESTLAKE, KP; PATTEN, C	PILOT STUDY OF LOKOMAT VERSUS MANUAL-ASSISTED TREADMILL TRAINING FOR LOCOMOTOR RECOVERY POST-STROKE
865	WESTERVELD, AJ; SCHOUTEN, AC; VELTINK, PH; VAN DER KOOIJ, H	PASSIVE REACH AND GRASP WITH FUNCTIONAL ELECTRICAL STIMULATION AND ROBOTIC ARM SUPPORT
866	WESTERVELD, AJ; AALDERINK, BJ; HAGEDOORN, W; BUIJZE, M; SCHOUTEN, AC; VAN DER KOOIJ, H	A DAMPER DRIVEN ROBOTIC END-POINT MANIPULATOR FOR FUNCTIONAL REHABILITATION EXERCISES AFTER STROKE
867	WESTERMANN, K; LIN, JFS; KULIC, D	INVERSE OPTIMAL CONTROL WITH TIME-VARYING OBJECTIVES: APPLICATION TO HUMAN JUMPING MOVEMENT ANALYSIS
868	WERRY, I; DAUTENHAHN, K; OGDEN, B; HARWIN, W	CAN SOCIAL INTERACTION SKILLS BE TAUGHT BY A SOCIAL AGENT? THE ROLE OF A ROBOTIC MEDIATOR IN AUTISM THERAPY
869	WERNER, C; MOUSTRIS, GP; TZAFESTAS, CS; HAUER, K	USER-ORIENTED EVALUATION OF A ROBOTIC ROLLATOR THAT PROVIDES NAVIGATION ASSISTANCE IN FRAIL OLDER ADULTS WITH AND WITHOUT COGNITIVE IMPAIRMENT
870	WEON, IS; LEE, SG	INTELLIGENT ROBOTIC WALKER WITH ACTIVELY CONTROLLED HUMAN INTERACTION
871	WENK, N; PENALVER-ANDRES, J; PALMA, R; BUETLER, KA; MURI, R; NEF, T; MARCHAL-CRESPO, L	REACHING IN SEVERAL REALITIES: MOTOR AND COGNITIVE BENEFITS OF DIFFERENT VISUALIZATION TECHNOLOGIES
872	WENDELKEN, S; PAGE, DM; DAVIS, T; WARK, HAC; KLUGER, DT; DUNCAN, C; WARREN, DJ; HUTCHINSON, DT; CLARK, GA	RESTORATION OF MOTOR CONTROL AND PROPRIOCEPTIVE AND CUTANEOUS SENSATION IN HUMANS WITH PRIOR UPPER-LIMB AMPUTATION VIA MULTIPLE UTAH SLANTED ELECTRODE ARRAYS (USEAS) IMPLANTED IN RESIDUAL PERIPHERAL ARM NERVES
873	WEN, Y; SI, J; BRANDT, A; GAO, X; HUANG, H	ONLINE REINFORCEMENT LEARNING CONTROL FOR THE PERSONALIZATION OF A ROBOTIC KNEE PROSTHESIS
874	WEN, X; DUAN, F; YU, Y; TAN, JTC; CHENG, XM	DESIGN OF A MULTI-FUNCTIONAL SYSTEM BASED ON VIRTUAL REALITY FOR STROKE REHABILITATION
875	WEN, JJ; ANSAR, Z; DARGIE, W	MOBILAB: A TESTBED FOR EVALUATING MOBILITY MANAGEMENT PROTOCOLS IN WSN
876	WELLNER, M; VON ZITZEWITZ, J	STEPPING OVER VIRTUAL OBSTACLES WITH AN ACTUATED GAIT ORTHOSIS
877	WELLNER, M; THURING, T; SMAJIC, E; VON ZITZEWITZ, J; DUSCHAU-WICKE, A; RIENER, R	OBSTACLE CROSSING IN A VIRTUAL ENVIRONMENT WITH THE REHABILITATION GAIT ROBOT LOKOMAT
878	WELLNER, M; GUIDALI, M; VON ZITZEWITZ, J; RIENER, R	USING A ROBOTIC GAIT ORTHOSIS AS HAPTIC DISPLAY - A PERCEPTION-BASED OPTIMIZATION APPROACH
879	WEISS, W; FUHRMANN, F; ZEINER, H; UNTERBERGER, R	TOWARDS AN ARCHITECTURE FOR COLLABORATIVE HUMAN ROBOT INTERACTION IN PHYSIOTHERAPEUTIC APPLICATIONS
880	WEISS, P; ZENKER, P; MAEHLE, E	FEED-FORWARD FRICTION AND INERTIA COMPENSATION FOR IMPROVING BACKDRIVABILITY OF MOTORS
881	WEISS, P; MANNEL, G; MUNTE, T; SCHWEIKARD, A; MAEHLE, E	PARAMETRIZATION OF AN EXOSKELETON FOR ROBOTIC STROKE REHABILITATION
882	WEISS, P; GABRECHT, A; HELDMANN, M; SCHWEIKARD, A; MAEHLE, E	A COST-EFFICIENT TELE-REHABILITATION DEVICE FOR TRAINING DISTAL UPPER LIMB FUNCTIONS AFTER STROKE
883	WEINRICH, C; WENGEFELD, T; VOLKHARDT, M; SCHEIDIG, A; GROSS, HM	GENERIC DISTANCE-INVARIANT FEATURES FOR DETECTING PEOPLE WITH WALKING AID IN 2D LASER RANGE DATA
884	WEINRICH, C; WENGEFELD, T; SCHROETER, C; GROSS, HM	PEOPLE DETECTION AND DISTINCTION OF THEIR WALKING AIDS IN 2D LASER RANGE DATA BASED ON GENERIC DISTANCE-INVARIANT FEATURES
885	WEINBERG, B; NIKITCZUK, J; PATEL, S; PATRITTI, B; MAVROIDIS, C; BONATO, P; CANAVAN, P	DESIGN, CONTROL AND HUMAN TESTING OF AN ACTIVE KNEE REHABILITATION ORTHOTIC DEVICE
886	WEIGHTMAN, M; BRITTAIN, JS; PUNT, D; MIALL, RC; JENKINSON, N	TARGETED TDCS SELECTIVELY IMPROVES MOTOR ADAPTATION WITH THE PROXIMAL AND DISTAL UPPER LIMB
887	WEIGHTMAN, A; PRESTON, N; LEVESLEY, M; HOLT, R; MON-WILLIAMS, M; CLARKE, M; COZENS, AJ; BHAKTA, B	HOME-BASED COMPUTER-ASSISTED UPPER LIMB EXERCISE FOR YOUNG CHILDREN WITH CEREBRAL PALSY: A FEASIBILITY STUDY INVESTIGATING IMPACT ON MOTOR CONTROL AND FUNCTIONAL OUTCOME
888	WEIGELIN, BC; MATHIESEN, M; NIELSEN, C; FISCHER, K; NIELSEN, J	TRUST IN MEDICAL HUMAN-ROBOT INTERACTIONS BASED ON KINESTHETIC GUIDANCE
889	WEI, YZ; GU, KF; WANG, HG; CHANG, Y	A PREDICTION MODELING METHOD FOR THE FEET MASSAGE ROBOT POSITIONING
890	WEI, YJ; PATTON, JL	FORCE FIELD TRAINING TO FACILITATE LEARNING VISUAL DISTORTIONS: A "SENSORY CROSSOVER" EXPERIMENT
891	WEI, YJ; PATTON, J; BAJAJ, P; SCHEIDT, R	A REAL-TIME HAPTIC/GRAPHIC DEMONSTRATION OF HOW ERROR AUGMENTATION CAN ENHANCE LEARNING
892	WEI, Y; BAJAJ, P; SCHEIDT, R; PATTON, J	VISUAL ERROR AUGMENTATION FOR ENHANCING MOTOR LEARNING AND REHABILITATIVE RELEARNING
893	WEI, XJ; TONG, KY; HU, XL	THE RESPONSIVENESS AND CORRELATION BETWEEN FUGL-MEYER ASSESSMENT, MOTOR STATUS SCALE, AND THE ACTION RESEARCH ARM TEST IN CHRONIC STROKE WITH UPPER-EXTREMITY REHABILITATION ROBOTIC TRAINING
894	WEI, XD; YU, HL; MENG, QY; HU, BSD	DESIGN AND KINEMATICS ANALYSIS OF A LOWER LIMB EXOSKELETON ROBOT
895	WEI, WC; LU, Y; RHODEN, E; DEY, S	USER PERFORMANCE EVALUATION AND REAL-TIME GUIDANCE IN CLOUD-BASED PHYSICAL THERAPY MONITORING AND GUIDANCE SYSTEM
896	WEI, W; ZHANG, W; ZHANG, F; GUO, SX; GUO, J; JI, YH; WANG, YL	MODELING OF MUSCLE FORCES AROUND THE ELBOW IN THE RITS
897	WEI, W; ZHANG, W; GUO, SX; ZHAO, X; WANG, YL	DEVELOPMENT OF AN UPPER LIMB REHABILITATION ROBOT SYSTEM FOR BILATERAL TRAINING
898	WEI, W; QU, ZC; WANG, W; ZHANG, PC; HAO, FC	DESIGN ON THE BOWDEN CABLE-DRIVEN UPPER LIMB SOFT EXOSKELETON
899	WEI, W; GUO, SX; ZHANG, W; GUO, J; WANG, YL	A NOVEL VR-BASED UPPER LIMB REHABILITATION ROBOT SYSTEM
900	WEI, W; GUO, SX; ZHANG, F; GUO, J; JI, YH; WANG, YL	A NOVEL UPPER LIMB REHABILITATION SYSTEM WITH HAND EXOSKELETON MECHANISM
901	WEI, W; CHENG, LD; ZHANG, PC; ZHAO, SJ; LI, QL; XIA, YX; WANG, WD; LI, JQ	A DISTURBING RECOVERY APPROACH FOR LOWER EXTREMITY EXOSKELETONS WITH PASSIVE ANKLE JOINTS
902	WEI, RH; BALASUBRAMANIAN, S; XU, LH; HE, JP	ADAPTIVE ITERATIVE LEARNING CONTROL DESIGN FOR RUPERT IV
903	WEI, QX; YANG, CJ; BI, Q; YANG, W	A GRASP STRATEGY WITH FLEXIBLE CONTACTING FOR MULTI-FINGERED HAND REHABILITATION EXOSKELETON
904	WEI, Q; LI, ZJ; ZHAO, KK; KANG, Y; SU, CY	SYNERGY-BASED CONTROL OF ASSISTIVE LOWER-LIMB EXOSKELETONS BY SKILL TRANSFER
905	WEI, JJ; CHEN, HQ; CHEN, PF; LU, ZX; WEI, CD; HOU, AX; SUN, TY; LIU, QH; LI, WG; LU, ZJ; YU, ZL; WANG, CB; LI, M; LIU, QQ; DUAN, LH; WU, ZZ	DEVELOPMENT OF PARALLEL MECHANISM WITH SIX DEGREES OF FREEDOM FOR ANKLE REHABILITATION
906	WEGE, A; KONDAK, K; HOMMEL, G	MECHANICAL DESIGN AND MOTION CONTROL OF A HAND EXOSKELETON FOR REHABILITATION
907	WEGE, A; KONDAK, K; HOMMEL, G	FORCE CONTROL STRATEGY FOR A HAND EXOSKELETON BASED ON SLIDING MODE POSITION CONTROL
908	WEERASINGHA, AH; PRAGNATHILAKA, ADKH; WITHANAGE, WPK; RANAWEERA, RKPS; GOPURA, RARC	C-JAE: 3 DOF ROBOTIC ANKLE EXOSKELETON WITH COMPATIBLE JOINT AXES
909	WEEKS, HM; THERRIEN, AS; BASTIAN, AJ	PROPRIOCEPTIVE LOCALIZATION DEFICITS IN PEOPLE WITH CEREBELLAR DAMAGE
910	WEDYAN, M; AL-JUMAILY, A; ALNAJJAR, F; ALI, PMM; SHIMODA, S	A WEARABLE ROBOTICS ASSISTIVE DEVICE: DESIGN, TECHNICAL SOLUTIONS, AND IMPLEMENTATION
911	WEBB, J; XIAO, ZG; ASCHENBRENNER, KP; HERRNSTADT, G; MENON, C	TOWARDS A PORTABLE ASSISTIVE ARM EXOSKELETON FOR STROKE PATIENT REHABILITATION CONTROLLED THROUGH A BRAIN COMPUTER INTERFACE
912	WATTHANAWISUTH, N; MATUROS, T; SAPPAT, A; TUANTRANONT, A	THE IOT WEARABLE STRETCH SENSOR USING 3D-GRAPHENE FOAM
913	WATANABE, T; YANO, K; AOKI, T; NISHIMOTO, Y	EXTENSION MOTION ASSISTANCE FOR UPPER LIMB USING PROXY-BASED SLIDING MODE CONTROL
914	WATANABE, T; YANO, K	EXTENSION ASSIST CONTROL FOR INDIVIDUALS WITH CERVICAL CORD INJURY USING MOTION ASSIST ROBOT FOR UPPER LIMB
915	WATANABE, T; TONO, T; NAKASHIMA, Y; KAWAMURA, K; INOUE, J; KIJIMA, Y; TOYONAGA, Y; YUJI, T; HIGASHI, Y; FUJIMOTO, T; FUJIE, MG	ANALYSIS OF INTERACTION BETWEEN THERAPIST AND HEMIPLEGIC PATIENT FOR CONTROL OF LATERAL PELVIC MOTION DURING ROBOTIC GAIT TRAINING
916	WATANABE, T; ODE, Y; TAKESUE, N; FURUSHO, J	COMPARATIVE INVESTIGATION OF CONFIGURATION OF BRAKES IN PASSIVE-TYPE FORCE DISPLAY SYSTEM
917	WATANABE, S; TSUMUGIWA, T; YOKOGAWA, R	GAIT ASSESSMENT ON EMG AND TRUNK ACCELERATION WITH IMPEDANCE-CONTROLLED GAIT-AID WALKER-TYPE ROBOT
918	WATANABE, H; TANAKA, N; INUTA, T; SAITOU, H; YANAGI, H	LOCOMOTION IMPROVEMENT USING A HYBRID ASSISTIVE LIMB IN RECOVERY PHASE STROKE PATIENTS: A RANDOMIZED CONTROLLED PILOT STUDY
919	WATANABE, H; MARUSHIMA, A; KAWAMOTO, H; KADONE, H; UENO, T; SHIMIZU, Y; ENDO, A; HADA, Y; SAOTOME, K; ABE, T; YAMAZAKI, M; SANKAI, Y; ISHIKAWA, E; MATSUMURA, A	INTENSIVE GAIT TREATMENT USING A ROBOT SUIT HYBRID ASSISTIVE LIMB IN ACUTE SPINAL CORD INFARCTION: REPORT OF TWO CASES
920	WATANABE, H; MARUSHIMA, A; KADONE, H; UENO, T; SHIMIZU, Y; KUBOTA, S; HINO, T; SATO, M; ITO, Y; HAYAKAWA, M; TSURUSHIMA, H; TAKADA, T; TSUKADA, A; FUJIMORI, H; SATO, N; MARUO, K; KAWAMOTO, H; HADA, Y; YAMAZAKI, M; SANKAI, Y; ISHIKAWA, E; MATSUMARU, Y; MATSUMURA, A	EFFECTS OF GAIT TREATMENT WITH A SINGLE-LEG HYBRID ASSISTIVE LIMB SYSTEM AFTER ACUTE STROKE: A NON-RANDOMIZED CLINICAL TRIAL
921	WATANABE, H; KOIKE, A; WU, LM; KATO, H; KONNO, H; SATO, A; KAWAMOTO, H; MATSUMURA, A; AONUMA, K; SANKAI, Y; IEDA, M	EFFICACY OF CARDIAC REHABILITATION WITH ASSISTANCE FROM HYBRID ASSISTIVE LIMB IN PATIENTS WITH CHRONIC HEART FAILURE: PROTOCOL FOR A RANDOMIZED CONTROLLED STUDY
922	WATANABE, H; KOIKE, A; PAK, YJ; WU, LM; KUBOTA, H; KONNO, H; SATO, A; KAWAMOTO, H; MATSUMURA, A; AONUMA, K; SANKAI, Y; LEDA, M	EFFECTS OF A LUMBAR-TYPE HYBRID ASSISTIVE LIMB ON CARDIOPULMONARY BURDEN DURING SQUAT EXERCISE IN HEALTHY SUBJECTS
923	WATANABE, H; GOTO, R; TANAKA, N; MATSUMURA, A; YANAGI, H	EFFECTS OF GAIT TRAINING USING THE HYBRID ASSISTIVE LIMB (R) IN RECOVERY-PHASE STROKE PATIENTS: A 2-MONTH FOLLOW-UP, RANDOMIZED, CONTROLLED STUDY
924	WATANABE, E; KOZASA, K; FUJIHARA, R; HIRAI, H; YOSHIDA, K; NARITOMI, H; KREBS, HI	EXPLOITING THE INVARIANT STRUCTURE FOR CONTROLLING MULTIPLE MUSCLES IN ANTHROPOMORPHIC LEGS: III. REPRODUCING HEMIPARETIC WALKING FROM EQUILIBRIUM POINT-BASED SYNERGIES
925	WATANABE, E; HIRAI, H; KREBS, HI	EQUILIBRIUM POINT-BASED CONTROL OF MUSCLE-DRIVEN ANTHROPOMORPHIC LEGS REVEALS MODULARITY OF HUMAN MOTOR CONTROL DURING PEDALLING
926	WASTLUND, E; SPONSELLER, K; PETTERSSON, O; BARED, A	EVALUATING GAZE-DRIVEN POWER WHEELCHAIR WITH NAVIGATION SUPPORT FOR PERSONS WITH DISABILITIES
927	WASHABAUGH, EP; TREADWAY, E; GILLESPIE, RB; REMY, CD; KRISHNAN, C	SELF-POWERED ROBOTS TO REDUCE MOTOR SLACKING DURING UPPER-EXTREMITY REHABILITATION: A PROOF OF CONCEPT STUDY
928	WASHABAUGH, EP; KRISHNAN, C	A WEARABLE RESISTIVE ROBOT FACILITATES LOCOMOTOR ADAPTATIONS DURING GAIT
929	WASHABAUGH, EP; GUO, J; CHANG, CK; REMY, CD; KRISHNAN, C	A PORTABLE PASSIVE REHABILITATION ROBOT FOR UPPER-EXTREMITY FUNCTIONAL RESISTANCE TRAINING
930	WASHABAUGH, EP; CLAFLIN, ES; GILLESPIE, RB; KRISHNAN, C	A NOVEL APPLICATION OF EDDY CURRENT BRAKING FOR FUNCTIONAL STRENGTH TRAINING DURING GAIT
931	WARREN, Z; ZHENG, Z; DAS, S; YOUNG, EM; SWANSON, A; WEITLAUF, A; SARKAR, N	BRIEF REPORT: DEVELOPMENT OF A ROBOTIC INTERVENTION PLATFORM FOR YOUNG CHILDREN WITH ASD
932	WARREN, S; ARTEMIADIS, P	ON THE CONTROL OF HUMAN-ROBOT BI-MANUAL MANIPULATION
933	WARNER, H; RICHTER, H; VAN DEN BOGERT, AJ	BACKSTEPPING CONTROL OF OPEN-CHAIN LINKAGES ACTUATED BY ANTAGONISTIC HILL MUSCLES
934	WARD, SH; WIEDEMANN, L; STINEAR, J; STINEAR, C; MCDAID, A	THE EFFECT OF A NOVEL GAIT RETRAINING DEVICE ON LOWER LIMB KINEMATICS AND MUSCLE ACTIVATION IN HEALTHY ADULTS
935	WARD, NS; BRANDER, F; KELLY, K	INTENSIVE UPPER LIMB NEUROREHABILITATION IN CHRONIC STROKE: OUTCOMES FROM THE QUEEN SQUARE PROGRAMME
936	WARD, JA; BALASUBRAMANIAN, S; SUGAR, T; HE, J	ROBOTIC GAIT TRAINER RELIABILITY AND STROKE PATIENT CASE STUDY
937	WANG, ZY; WANG, C; LV, QS; WU, GZ; ZHANG, T; WU, XY	IMPLEMENTATION OF BRAIN-COMPUTER INTERFACE BASED ON SSVEP FOR CONTROL OF A LOWER-LIMB EXOSKELETON
938	WANG, ZM; AN, J; NIE, JH; LUO, JJ; SHAO, JJ; JIANG, T; CHEN, BD; TANG, W; WANG, ZL	A SELF-POWERED ANGLE SENSOR AT NANORADIAN-RESOLUTION FOR ROBOTIC ARMS AND PERSONALIZED MEDICARE
939	WANG, Z; ZHANG, Y; WU, XY; CHEN, CJ; LIU, YD; LIU, EC	A SOFT WEARABLE EXOSUIT REDUCES THE FATIGUE OF BICEPS BRACHII MUSCLE
940	WANG, Z; JI, L	STUDY ON MOTOR COORDINATION AND ITS APPLICATION ON NERVOUS REHABILITATION ROBOT
941	WANG, YX; ZHU, AB; WU, HL; ZHU, PC; ZHANG, XD; CAO, GZ	CONTROL OF LOWER LIMB REHABILITATION EXOSKELETON ROBOT BASED ON CPG NEURAL NETWORK
942	WANG, YX; XU, QS	DESIGN OF A NEW WRIST REHABILITATION ROBOT BASED ON SOFT FLUIDIC MUSCLE
943	WANG, YW; ZHENG, SF; SONG, ZC; PANG, JQ; LI, J	A COUPLING DYNAMIC MODEL FOR STUDYING THE PHYSICAL INTERACTION BETWEEN A FINGER EXOSKELETON AND A HUMAN FINGER
944	WANG, YN; WANG, SY	A NEW DIRECTIONAL-INTENT RECOGNITION METHOD FOR WALKING TRAINING USING AN OMNIDIRECTIONAL ROBOT
945	WANG, YL; WANG, KY; ZHANG, ZX; MO, ZJ	CONTROL STRATEGY AND EXPERIMENTAL RESEARCH OF A CABLE-DRIVEN LOWER LIMB REHABILITATION ROBOT
946	WANG, YL; WANG, KY; ZHANG, ZX; HAN, Z; WANG, WL	ANALYSIS OF DYNAMICAL STABILITY OF RIGID-FLEXIBLE HYBRID-DRIVEN LOWER LIMB REHABILITATION ROBOT
947	WANG, YL; WANG, KY; ZHANG, ZX; CHEN, LL; MO, ZJ	MECHANICAL CHARACTERISTICS ANALYSIS OF A BIONIC MUSCLE CABLE-DRIVEN LOWER LIMB REHABILITATION ROBOT
948	WANG, YL; WANG, KY; ZHANG, ZX	DESIGN, COMPREHENSIVE EVALUATION, AND EXPERIMENTAL STUDY OF A CABLE-DRIVEN PARALLEL ROBOT FOR LOWER LIMB REHABILITATION
949	WANG, YL; WANG, KY; WANG, WL; YIN, PC; HAN, Z	APPRAISE AND ANALYSIS OF DYNAMICAL STABILITY OF CABLE-DRIVEN LOWER LIMB REHABILITATION TRAINING ROBOT
950	WANG, YL; WANG, KY; WANG, KC; MO, ZJ	SAFETY EVALUATION AND EXPERIMENTAL STUDY OF A NEW BIONIC MUSCLE CABLE-DRIVEN LOWER LIMB REHABILITATION ROBOT
951	WANG, YK; WANG, HP	GAIT LEARNING FOR LOWER LIMB REHABILITATION EXOSKELETON USING DYNAMICAL MOVEMENT PRIMITIVES BASED ON GENERAL REGRESSION NEURAL NETWORKS
952	WANG, YJ; MUKAINO, M; HIRANO, S; TANIKAWA, H; YAMADA, J; OHTSUKA, K; II, T; SAITOH, E; OTAKA, Y	PERSISTENT EFFECT OF GAIT EXERCISE ASSIST ROBOT TRAINING ON GAIT ABILITY AND LOWER LIMB FUNCTION OF PATIENTS WITH SUBACUTE STROKE: A MATCHED CASE-CONTROL STUDY WITH THREE-DIMENSIONAL GAIT ANALYSIS
953	WANG, YF; MEI, ZY; XU, JL; ZHAO, GR	KINEMATIC DESIGN OF A PARALLEL ANKLE REHABILITATION ROBOT FOR SPRAINED ANKLE PHYSIOTHERAPY
954	WANG, YF; LIU, Z; ZHU, LC; LI, XY; WANG, HB	AN IMPEDANCE CONTROL METHOD OF LOWER LIMB EXOSKELETON REHABILITATION ROBOT BASED ON PREDICTED FORWARD DYNAMICS
955	WANG, YF; FAN, SC; ZHANG, XJ; LU, GD; ZHAO, GR	PERFORMANCE ANALYSIS OF 3-(HS)S/S PARALLEL ANKLE REHABILITATION ROBOT
956	WANG, Y; WANG, RC; YANG, YY; LIU, WF	STRUCTURE DESIGN AND DYNAMIC MODEL ANALYSIS OF MULTI-DEGREE-OF-FREEDOM EXOSKELETON
957	WANG, Y; RAJAMANI, R	DIRECTION COSINE MATRIX ESTIMATION WITH AN INERTIAL MEASUREMENT UNIT
958	WANG, XY; GUO, S; QU, BJ; SONG, MJ; QU, HB	DESIGN OF A PASSIVE GAIT-BASED ANKLE-FOOT EXOSKELETON WITH SELF-ADAPTIVE CAPABILITY
959	WANG, XY; FAN, ZQ; GAO, SJ	DISTRIBUTED VARIABLE STIFFNESS JOINT ASSIST MECHANISM BASED ON GIANT MAGNETOSTRICTIVE MATERIAL
960	WANG, XT; ZHANG, JX; YIN, LP	UPPER LIMB KINEMATICAL MODEL AND MOTION ANALYSIS METHOD STUDY
961	WANG, XN; LU, T; WANG, SJ; GU, JJ; YUAN, K	A PATIENT-DRIVEN CONTROL METHOD FOR LOWER-LIMB REHABILITATION ROBOT
962	WANG, XN; CAO, XW; SONG, HT; LU, T; YUAN, K	A GAIT TRAJECTORY MEASURING AND PLANNING METHOD FOR LOWER LIMB ROBOTIC REHABILITATION
963	WANG, XF; LI, X; WANG, JH; LUO, TY	A KINECT-BASED TRAJECTORY CAPTURING AND TRACKING SCHEME FOR UPPER-LIMB ROBOT-AIDED REHABILITATION
964	WANG, XF; LI, X; WANG, JH; FANG, XK; ZHU, XF	DATA-DRIVEN MODEL-FREE ADAPTIVE SLIDING MODE CONTROL FOR THE MULTI DEGREE-OF-FREEDOM ROBOTIC EXOSKELETON
965	WANG, X; WONG, WW; SUN, R; CHU, WCW; TONG, KY	DIFFERENTIATED EFFECTS OF ROBOT HAND TRAINING WITH AND WITHOUT NEURAL GUIDANCE ON NEUROPLASTICITY PATTERNS IN CHRONIC STROKE
966	WANG, X; SONG, QZ; WANG, XG; LIU, PZ	KINEMATICS AND DYNAMICS ANALYSIS OF A 3-DOF UPPER-LIMB EXOSKELETON WITH AN INTERNALLY ROTATED ELBOW JOINT
967	WANG, WW; TSAI, BC; HSU, LC; FU, LC; LAI, JS	GUIDANCE-CONTROL-BASED EXOSKELETON REHABILITATION ROBOT FOR UPPER LIMBS: APPLICATION TO CIRCLE DRAWING FOR PHYSIOTHERAPY AND TRAINING
968	WANG, WW; LEE, KW; LIN, SY; LIN, CH; FU, LC; LAI, JS; LUH, JJ; CHEN, WS; WANG, TG	A JOINT LOCALIZER FOR FINGER LENGTH MEASUREMENTS
969	WANG, WS; MENDONCA, R; KORDING, K; AVERY, M; JOHNSON, MJ	TOWARDS DATA-DRIVEN AUTONOMOUS ROBOT-ASSISTED PHYSICAL REHABILITATION THERAPY
970	WANG, WQ; HOU, ZG; TONG, LN; ZHANG, F; CHEN, YX; TAN, M	A NOVEL LEG ORTHOSIS FOR LOWER LIMB REHABILITATION ROBOTS OF THE SITTING/LYING TYPE
971	WANG, WQ; HOU, ZG; TONG, L; CHEN, YX; PENG, L; TAN, M	DYNAMICS MODELING AND IDENTIFICATION OF THE HUMAN-ROBOT INTERFACE BASED ON A LOWER LIMB REHABILITATION ROBOT
972	WANG, WQ; HOU, ZG; SHI, WG; LIANG, X; REN, SX; WANG, JX; PENG, L	NEUROMUSCULAR ACTIVATION BASED SEMG-TORQUE HYBRID MODELING AND OPTIMIZATION FOR ROBOT ASSISTED NEUROREHABILITATION
973	WANG, WQ; HOU, ZG; LIANG, X; REN, SX; PENG, L; LUO, LC; CUI, CK	RELATIVE TORQUE CONTRIBUTION BASED MODEL SIMPLIFICATION FOR ROBOTIC DYNAMICS IDENTIFICATION
974	WANG, WQ; HOU, ZG; CHENG, L; TONG, LN; PENG, L; PENG, L; TAN, M	TOWARD PATIENTS' MOTION INTENTION RECOGNITION: DYNAMICS MODELING AND IDENTIFICATION OF ILEG-AN LLRR UNDER MOTION CONSTRAINTS
975	WANG, WD; ZHANG, P; LIANG, CH; SHI, YK	DESIGN, PATH PLANNING IMPROVEMENT AND TEST OF A PORTABLE MASSAGE ROBOT ON HUMAN BACK
976	WANG, WD; QIN, L; YUAN, XQ; MING, X; SUN, TS; LIU, YF	BIONIC CONTROL OF EXOSKELETON ROBOT BASED ON MOTION INTENTION FOR REHABILITATION TRAINING
977	WANG, WD; LI, HH; XIAO, MH; CHU, Y; YUAN, XQ; MING, X; ZHANG, B	DESIGN AND VERIFICATION OF A HUMAN-ROBOT INTERACTION SYSTEM FOR UPPER LIMB EXOSKELETON REHABILITATION
978	WANG, WD; LI, HH; KONG, DZ; XIAO, MH; ZHANG, P	A NOVEL FATIGUE DETECTION METHOD FOR REHABILITATION TRAINING OF UPPER LIMB EXOSKELETON ROBOT USING MULTI-INFORMATION FUSION
979	WANG, W; CHEN, JY; JI, YD; JIN, W; LIU, JT; ZHANG, JJ	EVALUATION OF LOWER LEG MUSCLE ACTIVITIES DURING HUMAN WALKING ASSISTED BY AN ANKLE EXOSKELETON
980	WANG, TS; ZHU, YH; ZHENG, TJ; SUI, DB; ZHAO, SK; ZHAO, J	PALEXO: A PARALLEL ACTUATED LOWER LIMB EXOSKELETON FOR HIGH-LOAD CARRYING
981	WANG, TM; PEI, X; HOU, TG; FAN, YB; YANG, X; HERR, HM; YANG, XB	AN UNTETHERED CABLE-DRIVEN ANKLE EXOSKELETON WITH PLANTARFLEXION-DORSIFLEXION BIDIRECTIONAL MOVEMENT ASSISTANCE
982	WANG, T; ZHANG, TT; SONG, AG; ZHANG, Y	AN INPUT SHAPING BASED ACTIVE VIBRATION CONTROL AND ADAPTIVE RBF IMPEDANCE CONTROL FOR SUPPRESSING THE MYOSPASM IN UPPER-LIMB REHABILITATION
983	WANG, T; WEI, JJ; WANG, CB; LIU, QQ; MAO, ZX; DUAN, LH; SHANG, WF; SHEN, YJ; LIN, ZH; WU, ZZ	DESIGN OF FINGER BENDING ANGLE DETECTION SYSTEM AND FES SYSTEM BASED ON FINGER & WRIST REHABILITATION ROBOT
984	WANG, T; WANG, CB; WEI, JJ; XIA, JF; SUN, ZD; LIU, QQ; DUAN, LH; ZHANG, X; WANG, YL; LONG, JJ	DEVELOPMENT OF AN ANKLE DETECTION PLATFORM FOR FOOT DROP REHABILITATION
985	WANG, T; CHEN, XX; QIN, W	A NOVEL ADAPTIVE CONTROL FOR REACHING MOVEMENTS OF AN ANTHROPOMORPHIC ARM DRIVEN BY PNEUMATIC ARTIFICIAL MUSCLES
986	WANG, SQ; WANG, LT; MEIJNEKE, C; VAN ASSELDONK, E; HOELLINGER, T; CHERON, G; IVANENKO, Y; LA SCALEIA, V; SYLOS-LABINI, F; MOLINARI, M; TAMBURELLA, F; PISOTTA, I; THORSTEINSSON, F; ILZKOVITZ, M; GANCET, J; NEVATIA, Y; HAUFFE, R; ZANOW, F; VAN DER KOOIJ, H	DESIGN AND CONTROL OF THE MINDWALKER EXOSKELETON
987	WANG, S; ZHAO, LL; HU, YZ; YANG, FX	IMPACT RESPONSES AND PARAMETERS SENSITIVITY ANALYSIS OF ELECTRIC WHEELCHAIRS
988	WANG, S; JOHNSON, MJ	METHODS FOR EVALUATING INTERLIMB COORDINATION FOR BIMANUAL ROBOTIC THERAPY AFTER STROKE
989	WANG, RZ; ZHANG, JH; QIU, ZH	OPTIMAL IMPEDANCE CONTROL FOR AN ELBOW REHABILITATION ROBOT
990	WANG, RJ; HUANG, HP	AVSER-ACTIVE VARIABLE STIFFNESS EXOSKELETON ROBOT SYSTEM: DESIGN AND APPLICATION FOR SAFE ACTIVE-PASSIVE ELBOW REHABILITATION
991	WANG, QY; QIAN, JW; ZHANG, YN; SHEN, LY; ZHANG, Z; FENG, ZG	GAIT TRAJECTORY PLANNING AND SIMULATION FOR THE POWERED GAIT ORTHOSIS
992	WANG, Q; LAN, Z	THE APPLICATION PROSPECT OF FUEL CELL FOR THE REHABILITATION AIDS
993	WANG, Q; JI, R	THE RESEARCH OF KINEMATIC MODEL IN THE REHABILITATIVE TRAINING SYSTEM
994	WANG, Q; DE BAETS, L; TIMMERMANS, A; CHEN, W; GIACOLINI, L; MATHEVE, T; MARKOPOULOS, P	MOTOR CONTROL TRAINING FOR THE SHOULDER WITH SMART GARMENTS
995	WANG, PF; LIU, GJ; SHENG, WT; ZHA, FS	RESEARCH ON PASSIVE STRIDE ASSIST BASED ON THE METABOLISM OF HIP MUSCLES
996	WANG, PC; YI, JG; LIU, T	STABILITY AND CONTROL OF A RIDER-BICYCLE SYSTEM: ANALYSIS AND EXPERIMENTS
997	WANG, P; ZHANG, Q; WANG, YB; RU, F	ACTIVE TRACKING MOVEMENTS OF FLEXION AND EXTENSION ON THE ELBOW JOINT FOR AN INITIAL PROTOTYPE OF EMG-DRIVEN ASSISTANT EXOSKELETON
998	WANG, P; ZHANG, Q; LI, L; RU, F; LI, DF; JIN, YL	DEEP LEARNING-BASED GESTURE RECOGNITION FOR CONTROL OF MOBILE BODY-WEIGHT SUPPORT PLATFORM
999	WANG, P; WANG, YB; HUANG, H; RU, F; PAN, Q	THE USE OF A CASCADED KINECT AND ELECTROMYOGRAPHY GESTURE DECODING ALGORITHM IN AN INITIAL ROBOT-AIDED HAND NEUROREHABILITATION
1000	WANG, P; MCGREGOR, AH; TOW, A; LIM, HB; KHANG, LS; LOW, KH	REHABILITATION CONTROL STRATEGIES FOR A GAIT ROBOT VIA EMG EVALUATION
1001	WANG, P; LOW, KH; TOW, A; LIM, PH	INITIAL SYSTEM EVALUATION OF AN OVERGROUND REHABILITATION GAIT TRAINING ROBOT (NATURE-GAITS)
1002	WANG, P; LOW, KH; TOW, A	SYNCHRONIZED WALKING COORDINATION FOR IMPACT-LESS FOOTPAD CONTACT OF AN OVERGROUND GAIT REHABILITATION SYSTEM: NATURE-GAITS
1003	WANG, P; LOW, KH; MCLAREN, J; DES OUCHES, PJ	MUSCLE ACTIVATION OF PARICIPANTS WHILE WALKING ON A ROBOTIC-ASSISTED LOCOMOTION TRAINING
1004	WANG, P; LOW, KH; MCGREGOR, AH	A SUBJECT-BASED MOTION GENERATION MODEL WITH ADJUSTABLE WALKING PATTERN FOR A GAIT ROBOTIC TRAINER: NATURE-GAITS
1005	WANG, P; LOW, KH; LIM, PAC; MCGREGOR, AH	MODULATION OF WEIGHT OFF-LOADING LEVEL OVER BODY-WEIGHT SUPPORTED LOCOMOTION TRAINING
1006	WANG, P; LOW, KH	QUALITATIVE EVALUATIONS OF GAIT REHABILITATION VIA EMG MUSCLE ACTIVATION PATTERN: REPETITION, SYMMETRY, AND SMOOTHNESS
1007	WANG, P	AUTOCORRELATION ANALYSIS OF LOWER LIMB EMG SIGNALS FOR THE INITIAL EVALUATION OF HEMIPARETIC GAITS
1008	WANG, M; WANG, XA; PENG, C; ZHANG, SX; FAN, ZC; LIU, Z	RESEARCH ON EMG SEGMENTATION ALGORITHM AND WALKING ANALYSIS BASED ON SIGNAL ENVELOPE AND INTEGRAL ELECTRICAL SIGNAL
1009	WANG, LN; LIU, JB; LAN, J	FEATURE EVALUATION OF UPPER LIMB EXERCISE REHABILITATION INTERACTIVE SYSTEM BASED ON KINECT
1010	WANG, LK; DU, ZJ; DONG, W; SHEN, Y; ZHAO, GY	INTRINSIC SENSING AND EVOLVING INTERNAL MODEL CONTROL OF COMPACT ELASTIC MODULE FOR A LOWER EXTREMITY EXOSKELETON
1011	WANG, LK; DU, ZJ; DONG, W; SHEN, Y; ZHAO, GY	HIERARCHICAL HUMAN MACHINE INTERACTION LEARNING FOR A LOWER EXTREMITY AUGMENTATION DEVICE
1012	WANG, LF; MEYDAN, T; WILLIAMS, P	DESIGN AND EVALUATION OF A 3-D PRINTED OPTICAL SENSOR FOR MONITORING FINGER FLEXION
1013	WANG, L; ZHU, HT; CHEN, ZM	MODELING AND CONTROL OF ANKLE REHABILITATION ROBOT WITH NONLINEAR FACTORS
1014	WANG, L; SUN, YH	RESEARCH ON EVALUATION SYSTEM OF UPPER LIMB REHABILITATION TRAINING BASED ON VIRTUAL REALITY INTERACTION
1015	WANG, L; SUN, Y; LI, QG; LIU, T; YI, JG	TWO SHANK-MOUNTED IMUS-BASED GAIT ANALYSIS AND CLASSIFICATION FOR NEUROLOGICAL DISEASE PATIENTS
1016	WANG, L; MEYDAN, T; WILLIAMS, P	AN OPTICAL SENSOR FOR TRACKING HAND ARTICULATIONS
1017	WANG, L; LI, HL; WANG, ZY; MENG, FD	STUDY ON UPPER LIMB REHABILITATION SYSTEM BASED ON SURFACE EMG
1018	WANG, L; LI, HL; CHEN, H; SUI, Y; MENG, H	EXPERIMENTAL STUDY OF REHABILITATION ROBOT SYSTEM BASED ON HIERARCHICAL INTELLIGENT CONTROL
1019	WANG, L; DENG, ZQ; ZHANG, LX; MENG, QX	DYNAMIC ANALYSIS OF REHABILITATIVE ARM ROBOT
1020	WANG, L; DENG, ZQ; ZHANG, LX; MENG, QX	ANALYSIS OF ASSISTANT ROBOTIC LEG ON MATLAB
1021	WANG, L; CHANG, Y; ZHU, HT	INTERNAL MODEL CONTROL AND EXPERIMENTAL STUDY OF ANKLE REHABILITATION ROBOT
1022	WANG, KY; ZHAO, WY; HAN, Z; WANG, WL; TANG, XQ	REHABILITATIVE STRATEGIES OF MULTIPLE LOWER LIMBS TRAINING MODELS
1023	WANG, KY; ZHANG, S; WU, BS; FANG, S; DI, CB	RESEARCH ON DRIVEN FUNCTION EXPERIMENT FOR RIGID-FLEXIBLE LOWER LIMB REHABILITATION ROBOT
1024	WANG, KY; ZHANG, LX; MENG, H; LIU, FQ	MECHANISMS FOR RIGID-FLEXIBLE GAIT REHABILITATION ROBOT
1025	WANG, KY; YIN, PC; YANG, HP; WANG, L	MOTION PLANNING OF RIGID CHAIN FOR RIGID-FLEXIBLE COUPLED ROBOT
1026	WANG, KY; YIN, PC; YANG, HP; TANG, XQ	THE MAN-MACHINE MOTION PLANNING OF RIGID-FLEXIBLE HYBRID LOWER LIMB REHABILITATION ROBOT
1027	WANG, KY; YANG, HP; WANG, WL; HAN, Z	FORCE CONFIGURATION OF A RIGID-FLEXIBLE GAIT REHABILITATION ROBOT
1028	WANG, KY; WANG, S; ZHAO, WY; YIN, PC; TANG, XQ	EFFECT OF ROBOT DRIVING MODE ON LOWER LIMBS REHABILITATIVE TRAINING
1029	WANG, KY; MA, FC; MENG, H; ZHANG, LX; LIU, P	EXPERIMENTAL RESEARCH ON FORCE/POSITION CONTROL OF A WIRE-DRIVEN PARALLEL REHABILITATIVE ROBOT
1030	WANG, KY; DI, CB; TANG, XQ; ZHANG, S	MODELING AND SIMULATION TO MUSCLE STRENGTH TRAINING OF LOWER LIMBS REHABILITATION ROBOTS
1031	WANG, KJ; GUO, ZH	ANALYSIS OF POSITION AND WORKSPACE FOR 4-PTT PARALLEL MECHANISM
1032	WANG, JT; YAMAZAKI, K; SATO, N; MORITA, Y; TANABE, H	MEASURING SYSTEM OF THERAPIST'S GUIDING MOTION FOR STANDING UP TRAINING OF PATIENT WITH HEMIPLEGIA AFTER STROKE AND ANALYSIS RESULTS OF PATIENT'S MOTION
1033	WANG, JS; CHEN, LK	INTERACTIVE REHABILITATION USING A GENERAL-PURPOSE INDUSTRIAL ROBOT
1034	WANG, JL; QIU, J; HOU, L; ZHENG, XJ; YU, SH	EFFECT OF COMMON PAVEMENTS ON INTERJOINT COORDINATION OF WALKING WITH AND WITHOUT ROBOTIC EXOSKELETON
1035	WANG, JL; LI, YF; AN, AM; ZHANG, HC	SLIDING MODE CONTROL OF UPPER LIMB REHABILITATION ROBOT BASED ON FUZZY COMPENSATION
1036	WANG, JL; LI, X; HUANG, TH; YU, SY; LI, YJ; CHEN, TY; CARRIERO, A; OH-PARK, M; SU, H	COMFORT-CENTERED DESIGN OF A LIGHTWEIGHT AND BACKDRIVABLE KNEE EXOSKELETON
1037	WANG, JJ; ZHANG, JJ; ZUO, GK; SHI, CC; GUO, S	A REWARD-PUNISHMENT FEEDBACK CONTROL STRATEGY BASED ON ENERGY INFORMATION FOR WRIST REHABILITATION
1038	WANG, JH; WANG, LP; XI, XG; MIRAN, SM; XUE, AK	ESTIMATION AND CORRELATION ANALYSIS OF LOWER LIMB JOINT ANGLES BASED ON SURFACE ELECTROMYOGRAPHY
1039	WANG, JH; WANG, LP; MIRAN, SM; XI, XG; XUE, AK	SURFACE ELECTROMYOGRAPHY BASED ESTIMATION OF KNEE JOINT ANGLE BY USING CORRELATION DIMENSION OF WAVELET COEFFICIENT
1040	WANG, JH; QI, L; WANG, X	SURFACE EMG SIGNALS BASED MOTION INTENT RECOGNITION USING MULTILAYER ELM
1041	WANG, JH; PANG, YC; CHANG, X; CHEN, WH; ZHANG, JB	MECHANICAL DESIGN AND OPTIMIZATION ON LOWER LIMB EXOSKELETON FOR REHABILITATION
1042	WANG, JH; LI, W; CHEN, WH; ZHANG, JB	MOTION CONTROL OF A 4-DOF CABLE-DRIVEN UPPER LIMB EXOSKELETON
1043	WANG, JH; JI, W; FANG, XK; GU, SS; CHEN, JL	MODEL OF REHABILITATION TRAINING PROGRAM FOR STROKE BY FUZZY REASONING
1044	WANG, JH; AI, PH; ZHANG, JB; CHEN, WH; CHEN, WJ	AN ADAPTIVE BACKSTEPPING CONTROL METHOD FOR LOWER-LIMB EXOSKELETON ROBOT
1045	WANG, JG; LI, YM	A COOPERATED-ROBOT ARM USED FOR REHABILITATION TREATMENT WITH HYBRID IMPEDANCE CONTROL METHOD
1046	WANG, JB; FEI, YQ; PANG, W	DESIGN, MODELING, AND TESTING OF A SOFT PNEUMATIC GLOVE WITH SEGMENTED PNEUNETS BENDING ACTUATORS
1047	WANG, J; LI, JT; ZHANG, YR; WANG, SA	DESIGN OF AN EXOSKELETON FOR INDEX FINGER REHABILITATION
1048	WANG, J; DING, WF; LV, SJ; WAN, JM; HU, ZW	TRANSPARENT, STRETCHABLE AND DIRECT SKIN-TOUCHABLE MULTI-FUNCTIONAL ELECTRONIC SKIN SENSORS
1049	WANG, HW; XU, GJ; WANG, X; SUN, CH; ZHU, B; FAN, MX; JIA, J; GUO, XL; SUN, LM	THE REORGANIZATION OF RESTING-STATE BRAIN NETWORKS ASSOCIATED WITH MOTOR IMAGERY TRAINING IN CHRONIC STROKE PATIENTS
1050	WANG, HW; SALATIN, B; GRINDLE, GG; DING, D; COOPER, RA	REAL-TIME MODEL BASED ELECTRICAL POWERED WHEELCHAIR CONTROL
1051	WANG, HS; YANG, CJ; YANG, W; DENG, MY; MA, ZY; WEI, QX	A REHABILITATION GAIT FOR THE BALANCE OF HUMAN AND LOWER EXTREMITY EXOSKELETON SYSTEM BASED ON THE TRANSFER OF GRAVITY CENTER
1052	WANG, HP; XU, H; TIAN, Y; TANG, H	ALPHA-VARIABLE ADAPTIVE MODEL FREE CONTROL OF IREHAVE UPPER-LIMB EXOSKELETON
1053	WANG, HP; NI, SY; TIAN, Y	MODELING AND CONTROL OF 4-DOF POWERED UPPER LIMB EXOSKELETON
1054	WANG, HB; ZHANG, D; LU, L; FENG, YF; XU, P; MIHAI, RV; VLADAREANU, L	ACTIVE TRAINING RESEARCH OF A LOWER LIMB REHABILITATION ROBOT BASED ON CONSTRAINED TRAJECTORY
1055	WANG, HB; YAN, H; FENG, YF; TIAN, Y; WANG, XC; JIN, ZN	DESIGN AND KINEMATICS SIMULATION OF A FINGERTIP-GUIDED REHABILITATION ROBOT
1056	WANG, HB; WU, JS; WANG, YB; REN, LX; ZHANG, D; LU, H	RESEARCH ON THE LOWER LIMB GAIT REHABILITATION
1057	WANG, HB; LU, TT; NIU, BS; YAN, H; WANG, XC; CHEN, JY; LI, YG	RESEARCH ON FUZZY PID CONTROL ALGORITHM FOR LOWER LIMB REHABILITATION ROBOT
1058	WANG, HB; LIU, HT; SHI, XH; HOU, ZG	DESIGN AND KINEMATICS OF A LOWER LIMB REHABILITATION ROBOT
1059	WANG, HB; LIN, MS; JIN, ZN; YAN, H; LIU, GW; LIU, SH; HU, XY	A 4-DOF WORKSPACE LOWER LIMB REHABILITATION ROBOT: MECHANISM DESIGN, HUMAN JOINT ANALYSIS AND TRAJECTORY PLANNING
1060	WANG, HB; FENG, YF; YU, HN; WANG, ZH; VLADAREANUV, V; DU, YX	MECHANICAL DESIGN AND TRAJECTORY PLANNING OF A LOWER LIMB REHABILITATION ROBOT WITH A VARIABLE WORKSPACE
1061	WANG, HB; DENG, FH; REN, LX; SHI, XH; ZHANG, H; XIE, LY	DESIGN AND ANALYSIS OF A MULTI-JOINT LOWER LIMBS REHABILITATION ROBOT
1062	WANG, H; ZHANG, XD; CHEN, JC; WANG, YX	REALIZATION OF HUMAN-COMPUTER INTERACTION OF LOWER LIMBS REHABILITATION ROBOT BASED ON SEMG
1063	WANG, H; SONG, QJ; ZHANG, LJ; LIU, YJ	DESIGN ON THE CONTROL SYSTEM OF A GAIT REHABILITATION TRAINING ROBOT BASED ON BRAIN-COMPUTER INTERFACE AND VIRTUAL REALITY TECHNOLOGY
1064	WANG, H; SHI, X; LIU, H; LI, L; HOU, Z; YU, H	DESIGN, KINEMATICS, SIMULATION, AND EXPERIMENT FOR A LOWER-LIMB REHABILITATION ROBOT
1065	WANG, H; LI, W; LIU, HT; ZHANG, JX; LIU, ST	CONCEPTUAL DESIGN AND DIMENSIONAL SYNTHESIS OF A NOVEL PARALLEL MECHANISM FOR LOWER-LIMB REHABILITATION
1066	WANG, GH; LI, X; YANG, CF	RESEARCH ON CONTROL STRATEGY OF CERVICAL REHABILITATION ROBOT FOR FLEXIBLE SUSPENSION
1067	WANG, GB; QIU, YQ; YING, Y; YU, AP; JIANG, S; JIA, J; JIA, XF; XU, WD	SIMPLE GRADING FOR MOTOR FUNCTION IN SPASTIC ARM PARALYSIS: HUA-SHAN GRADING OF UPPER EXTREMITY
1068	WANG, G; LIU, YB; SHI, T; DUAN, XQ; LIU, KP; SUN, ZB; JIN, L	A NOVEL ESTIMATION APPROACH OF SEMG-BASED. JOINT MOVEMENTS VIA RBF NEURAL NETWORK
1069	WANG, FZ; YAN, L; XIAO, J	RECOGNITION OF THE GAIT PHASE BASED ON NEW DEEP LEARNING ALGORITHM USING MULTISENSOR INFORMATION FUSION
1070	WANG, FZ; YAN, L; XIAO, J	A NEW HIDDEN MARKOV MODEL ALGORITHM TO DETECT HUMAN GAIT PHASE BASED ON INFORMATION FUSION COMBINING INERTIAL WITH PLANTAR PRESSURE
1071	WANG, FR; SARKAR, N	SUPERVISORY CONTROLLER DESIGN FOR A ROBOT-ASSISTED REACH-TO-GRASP REHABILITATION TASK
1072	WANG, FR; JONES, CL; SHASTRI, M; QIAN, K; KAMPER, DG; SARKAR, N	DESIGN AND EVALUATION OF AN ACTUATED EXOSKELETON FOR EXAMINING MOTOR CONTROL IN STROKE THUMB
1073	WANG, FR; BARKANA, DE; SARKAR, N	INTEGRATION OF ERROR AUGMENTATION TRAINING METHOD TO AN ASSISTIVE CONTROLLER FOR REHABILITATION ROBOTIC SYSTEMS
1074	WANG, FR; BARKANA, DE; SARKAR, N	EVALUATION OF A ROBOT-ASSISTED REHABILITATION SYSTEM WITH ASSIST-AS-NEEDED AND VISUAL ERROR AUGMENTATION TRAINING METHODS
1075	WANG, FC; YU, CH; CHOU, TY	DESIGN AND IMPLEMENTATION OF ROBUST CONTROLLERS FOR A GAIT TRAINER
1076	WANG, FC; LIN, YY; YU, CH	ROBUST LOOP-SHAPING CONTROL DESIGN AND IMPLEMENTATION FOR AN AUTOMATIC NEURO-DEVELOPMENTAL-TREATMENT DEVICE
1077	WANG, F; ZHOU, CC; YANG, GD; HAO, X; WANG, S	NAVIGATION CONTROL OF HUMANOID ROBOT BASED ON MOTOR IMAGINARY
1078	WANG, F; WU, CD; GAN, KL; YU, HL; QI, H; WANG, G; RONG, DG	A CLOSE-LOOP EMG MODEL FOR CONTINUOUS JOINT MOVEMENTS ESTIMATION OF A REHABILITATION ROBOT
1079	WANG, F; WEI, XT; GUO, JY; ZHENG, YB; LI, JQ; DU, SY	RESEARCH PROGRESS OF REHABILITATION EXOSKELETAL ROBOT AND EVALUATION METHODOLOGIES BASED ON BIOELECTRICAL SIGNALS
1080	WANG, DX; LI, JT; LI, C	AN ADAPTIVE HAPTIC INTERACTION ARCHITECTURE FOR KNEE REHABILITATION ROBOT
1081	WANG, DS; KOBAYASHI, T; CUI, GC; WATABE, D; CAO, JT	REAL-TIME MOBILE PHONE DIALING SYSTEM BASED ON SSVEP
1082	WANG, DQ; ZHANG, X; CHEN, X; ZHOU, P	APPLICATION OF WAVELET PACKET TRANSFORM ON MYOELECTRIC PATTERN RECOGNITION FOR UPPER LIMB REHABILITATION AFTER STROKE
1083	WANG, DM; WANG, YK; ZI, B; CAO, ZX; DING, HF	DEVELOPMENT OF AN ACTIVE AND PASSIVE FINGER REHABILITATION ROBOT USING PNEUMATIC MUSCLE AND MAGNETORHEOLOGICAL DAMPER
1084	WANG, DM; WANG, YK; PANG, JW; WANG, ZY; ZI, B	DEVELOPMENT AND CONTROL OF AN MR BRAKE-BASED PASSIVE FORCE FEEDBACK DATA GLOVE
1085	WANG, DH; LEE, KM; GUO, JJ; YANG, CJ	ADAPTIVE KNEE JOINT EXOSKELETON BASED ON BIOLOGICAL GEOMETRIES
1086	WANG, DH; GUO, JJ; LEE, KM; YANG, CJ; YU, H	AN ADAPTIVE KNEE JOINT EXOSKELETON BASED ON BIOLOGICAL GEOMETRIES
1087	WANG, D; AHN, J; JUNG, J; SEON, JA; PARK, JO; KO, S; PARK, S	WINCH-INTEGRATED MOBILE END-EFFECTOR FOR A CABLE-DRIVEN PARALLEL ROBOT WITH AUTO-INSTALLATION
1088	WANG, CZ; FANG, YF; GUO, S; ZHOU, CC	DESIGN AND KINEMATIC ANALYSIS OF REDUNDANTLY ACTUATED PARALLEL MECHANISMS FOR ANKLE REHABILITATION
1089	WANG, CZ; FANG, YF; GUO, S; CHEN, YQ	DESIGN AND KINEMATICAL PERFORMANCE ANALYSIS OF A 3-RUS/RRR REDUNDANTLY ACTUATED PARALLEL MECHANISM FOR ANKLE REHABILITATION
1090	WANG, CZ; FANG, YF; GUO, S	MULTI-OBJECTIVE OPTIMIZATION OF A PARALLEL ANKLE REHABILITATION ROBOT USING MODIFIED DIFFERENTIAL EVOLUTION ALGORITHM
1091	WANG, CYE; BOBROW, JE; REINKENSMEYER, DJ	SWINGING FROM THE HIP: USE OF DYNAMIC MOTION OPTIMIZATION IN THE DESIGN OF ROBOTIC GAIT REHABILITATION
1092	WANG, CD; WANG, L; WANG, TH; LI, HP; DU, WL; MENG, FN; ZHANG, WW	RESEARCH ON AN ANKLE JOINT AUXILIARY REHABILITATION ROBOT WITH A RIGID-FLEXIBLE HYBRID DRIVE BASED ON A 2-S ' PS ' MECHANISM
1093	WANG, CC; PHUA, KS; ANG, KK; GUAN, CT; ZHANG, HH; LIN, RS; CHUA, KSG; ANG, BT; KUAH, CWK	A FEASIBILITY STUDY OF NON-INVASIVE MOTOR-IMAGERY BCI-BASED ROBOTIC REHABILITATION FOR STROKE PATIENTS
1094	WANG, CB; WANG, L; QIN, J; WU, ZZ; DUAN, LH; LI, ZQ; OU, XC; WEIGUANGLI; LU, ZJ; LI, MJ; WANG, YL; LONG, JJ; HUANG, ML; WANG, QH	DEVELOPMENT OF A NOVEL FINGER AND WRIST REHABILITATION ROBOT FOR FINGER AND WRIST TRAINING
1095	WANG, CB; WANG, L; QIN, J; WU, ZZ; DUAN, LH; LI, ZQ; CAO, MQ; LI, WG; LU, ZJ; LI, MJ; WANG, YL; LONG, JJ; HUANG, ML; LI, YH; WANG, QH	DEVELOPMENT OF AN ANKLE REHABILITATION ROBOT FOR ANKLE TRAINING
1096	WANG, CB; SUN, ZD; WEI, JJ; LIU, QQ; SHEN, YJ; WANG, YL; LONG, JJ; WU, ZZ; DUAN, LH	KINEMATICS AND DYNAMICS ANALYSIS OF A TWO-ARMS REHABILITATION ROBOT
1097	WANG, CB; LU, ZJ; WANG, YL; LI, MJ; DUAN, LH; SHEN, YJ; WEI, JJ; SHI, Q; WANG, YL; ZECCA, M; LI, WG; WU, ZZ	DEVELOPMENT OF A REHABILITATION ROBOT FOR HAND AND WRIST REHABILITATION TRAINING
1098	WANG, CB; LU, ZJ; DUAN, LH; LIU, QQ; SUN, TY; LU, ZX; LI, WG; LI, M; SHEN, YJ; SHI, Q; WANG, YL; LONG, JJ; WEI, JJ; QIN, J; WU, ZZ	MECHANISM DESIGN OF AN ANKLE ROBOT MKA-III FOR REHABILITATION TRAINING
1099	WANG, CB; LIU, QQ; YE, J; CHEN, G; SHEN, YJ; SHANG, WF; DUAN, LH	MECHANISM DESIGN OF A NOVEL MULTI - FUNCTIONAL ASSISTANT ROBOT FOR REHABILITATION TRAINING
1100	WANG, C; PENG, L; LUO, LC; HOU, ZG; WANG, WQ	GENETIC ALGORITHM BASED DYNAMICS MODELING AND CONTROL OF A PARALLEL REHABILITATION ROBOT
1101	WANG, C; PENG, L; HOU, ZG; WANG, WQ; SU, TT	A NOVEL ASSIST-AS-NEEDED CONTROLLER BASED ON FUZZY-LOGIC INFERENCE AND HUMAN IMPEDANCE IDENTIFICATION FOR UPPER-LIMB REHABILITATION
1102	WANG, C; PENG, L; HOU, ZG; LUO, LC; CHEN, S; WANG, WQ	SEMG-BASED TORQUE ESTIMATION USING TIME-DELAY ANN FOR CONTROL OF AN UPPER-LIMB REHABILITATION ROBOT
1103	WANG, C; PENG, L; HOU, ZG; LUO, LC; CHEN, S; WANG, WQ	EXPERIMENTAL VALIDATION OF MINIMUM-JERK PRINCIPLE IN PHYSICAL HUMAN-ROBOT INTERACTION
1104	WANG, C; PENG, L; HOU, ZG; LI, JY; LUO, LC; CHEN, S; WANG, WQ	KINEMATIC REDUNDANCY ANALYSIS DURING GOAL-DIRECTED MOTION FOR TRAJECTORY PLANNING OF AN UPPER-LIMB EXOSKELETON ROBOT
1105	WANG, BR; MCDAID, A; BIGLARI-ABHARI, M; AW, KC	DESIGN AND DEVELOPMENT OF A GLOVE FOR POST-STROKE HAND REHABILITATION
1106	WANG, BR; MCDAID, A; AW, KC; BIGLARI-ABHARI, M	DESIGN AND DEVELOPMENT OF A SKINNY BIDIRECTIONAL SOFT GLOVE FOR POST-STROKE HAND REHABILITATION
1107	WANG, BR; AW, KC; BIGLARI-ABHARI, M; MCDAID, A	MODELLING OF PNEUMATIC AIR MUSCLES FOR DIRECT ROTARY ACTUATION OF HAND REHABILITATION GLOVE
1108	WANG, BH; CHEN, S; ZHU, B; LIANG, ZW; GAO, X	DESIGN AND IMPLEMENTATION OF SHOULDER EXOSKELETON ROBOT
1109	WANG, AH; HU, NN; YU, J; LIAO, WD; ZHANG, JF; WU, X; PEI, CH	RESEARCH ON ROBOT CONTROL SYSTEM OF LOWER LIMB REHABILITATION ROBOT BASED ON HUMAN GAIT COMFORT
1110	WAN, N; HUNG, K; CHEUNG, HY; LIANG, RL; CHU, C; CHOY, SO; NG, D; CHOW, DHK	DEVELOPMENT AND EVALUATION OF A HAPTIC-BASED UPPER-LIMB ORTHOSIS FOR REHABILITATION
1111	WAN, GC; ZHOU, FZ; GAO, C; TONG, MS	DESIGN OF JOINT STRUCTURE FOR UPPER LIMB EXOSKELETON ROBOT SYSTEM
1112	WAN, GB; DENG, FH; JIANG, ZJ; LIN, SZ; ZHAO, CL; LIU, BX; CHEN, G; CHEN, SH; CAI, XH; WANG, HB; LI, LP; YAN, T; ZHANG, JM	ATTENTION SHIFTING DURING CHILD-ROBOT INTERACTION: A PRELIMINARY CLINICAL STUDY FOR CHILDREN WITH AUTISM SPECTRUM DISORDER
1113	WAN, F; WANG, Z; FRANCHUK, B; HU, XY; SUN, ZL; SONG, CY	HYBRID ACTUATOR DESIGN FOR A GAIT AUGMENTATION WEARABLE
1114	WALLARD, L; DIETRICH, G; KERLIRZIN, Y; BREDIN, J	EFFECTS OF ROBOTIC GAIT REHABILITATION ON BIOMECHANICAL PARAMETERS IN THE CHRONIC HEMIPLEGIC PATIENTS
1115	WALLARD, L; DIETRICH, G; KERLIRZIN, Y; BREDIN, J	EFFECT OF ROBOTIC-ASSISTED GAIT REHABILITATION ON DYNAMIC EQUILIBRIUM CONTROL IN THE GAIT OF CHILDREN WITH CEREBRAL PALSY
1116	WALL, AE; HIDLER, JM	ALTERATIONS IN EMG PATTERNS DURING ROBOTIC ASSISTED WALKING
1117	WALL, A; BORG, J; VREEDE, K; PALMCRANTZ, S	A RANDOMIZED CONTROLLED STUDY INCORPORATING AN ELECTROMECHANICAL GAIT MACHINE, THE HYBRID ASSISTIVE LIMB, IN GAIT TRAINING OF PATIENTS WITH SEVERE LIMITATIONS IN WALKING IN THE SUBACUTE PHASE AFTER STROKE
1118	WALL, A; BORG, J; PALMCRANTZ, S	SELF-PERCEIVED FUNCTIONING AND DISABILITY AFTER RANDOMIZED CONVENTIONAL AND ELECTROMECHANICALLY-ASSISTED GAIT TRAINING IN SUBACUTE STROKE: A 6 MONTHS FOLLOW-UP
1119	WALKER, JM; OKAMURA, AM	CONTINUOUS CLOSED-LOOP 4-DEGREE-OF-FREEDOM HOLDABLE HAPTIC GUIDANCE
1120	WALKER, C; ANDERSON, I	FROM LAND TO WATER: BRINGING DIELECTRIC ELASTOMER SENSING TO THE UNDERWATER REALM
1121	WALIA, AS; KUMAR, N	POWERED LOWER LIMB EXOSKELETON FEATURING INTUITIVE GRAPHICAL USER INTERFACE WITH ANALYSIS FOR PHYSICAL REHABILITATION PROGRESS
1122	WALDMAN, G; YANG, CY; REN, YP; LIU, L; GUO, X; HARVEY, RL; ROTH, EJ; ZHANG, LQ	EFFECTS OF ROBOT-GUIDED PASSIVE STRETCHING AND ACTIVE MOVEMENT TRAINING OF ANKLE AND MOBILITY IMPAIRMENTS IN STROKE
1123	WAKITA, K; HUANG, J; DI, P; SEKIYAMA, K; FUKUDA, T	HUMAN-WALKING-INTENTION-BASED MOTION CONTROL OF AN OMNIDIRECTIONAL-TYPE CANE ROBOT
1124	WAIRAGKAR, M; ZOULIAS, I; OGUNTOSIN, V; HAYASHI, Y; NASUTO, S	MOVEMENT INTENTION BASED BRAIN COMPUTER INTERFACE FOR VIRTUAL REALITY AND SOFT ROBOTICS REHABILITATION USING NOVEL AUTOCORRELATION ANALYSIS OF EEG
1125	WAH, N; AUNG, MTS	PROXY BASED SLIDING MODE CONTROL AUGMENTED WITH FRICTION COMPENSATOR FOR USE IN 1-DOF FREEHAND ULTRASOUND PROBE
1126	WAGNER, TH; LO, AC; PEDUZZI, P; BRAVATA, DM; HUANG, GD; KREBS, HI; RINGER, RJ; FEDERMAN, DG; RICHARDS, LG; HASELKORN, JK; WITTENBERG, GF; VOLPE, BT; BEVER, CT; DUNCAN, PW; SIROKA, A; GUARINO, PD	AN ECONOMIC ANALYSIS OF ROBOT-ASSISTED THERAPY FOR LONG-TERM UPPER-LIMB IMPAIRMENT AFTER STROKE
1127	WAGNER, J; SOLIS-ESCALANTE, T; SCHERER, R; NEUPER, C; MULLER-PUTZ, G	IT'S HOW YOU GET THERE: WALKING DOWN A VIRTUAL ALLEY ACTIVATES PREMOTOR AND PARIETAL AREAS
1128	WAGNER, J; SOLIS-ESCALANTE, T; NEUPER, C; SCHERER, R; MULLER-PUTZ, G	ROBOT ASSISTED WALKING AFFECTS THE SYNCHRONY BETWEEN PREMOTOR AND SOMATOSENSORY AREAS
1129	WAGNER, J; SOLIS-ESCALANTE, T; GRIESHOFER, P; NEUPER, C; MULLER-PUTZ, G; SCHERER, R	LEVEL OF PARTICIPATION IN ROBOTIC-ASSISTED TREADMILL WALKING MODULATES MIDLINE SENSORIMOTOR EEG RHYTHMS IN ABLE-BODIED SUBJECTS
1130	WAGNER, A	RECURSIVE DESIGN OF DEPENDABLE ROBOT SYSTEMS FOR SAFETY-CRITICAL APPLICATIONS
1131	WAEBER, A; GERIG, N; BAUR, K; VALLERY, H; LUTZ, P; RIENER, R; CURT, A; BOLLIGER, M; RAUTER, G	GUIDANCE IN THE NULLSPACE REDUCES TASK DIFFICULTY IN ROBOT-ASSISTED COORDINATION TRAINING
1132	WADE, ER	NOVEL TECHNOLOGIES FOR CLOSING THE LOOP BETWEEN THE CLINIC AND THE HOME
1133	WADE, E; WINSTEIN, CJ	VIRTUAL REALITY AND ROBOTICS FOR STROKE REHABILITATION: WHERE DO WE GO FROM HERE?
1134	WADE, E; PARNANDI, AR; MATARIC, MJ	USING SOCIALLY ASSISTIVE ROBOTICS TO AUGMENT MOTOR TASK PERFORMANCE IN INDIVIDUALS POST-STROKE
1135	WADE, E; ASADA, HH	CABLE-FREE WEARABLE SYSTEMS USING CONDUCTIVE FABRICS TRANSMITTING SIGNALS AND POWER
1136	WADA, K; SHIBATA, T	ROBOT THERAPY IN A CARE HOUSE - ITS SOCIOPSYCHOLOGICAL AND PHYSIOLOGICAL EFFECTS ON THE RESIDENTS
1137	VUPPALA, SK; GRIGORESCU, SM; RISTIC, D; GRASER, A	ROBUST COLOR OBJECT RECOGNITION FOR A SERVICE ROBOTIC TASK IN THE SYSTEM FRIEND II
1138	VUPPALA, SK; GRAESER, A	AN APPROACH FOR TRACKING THE 3D OBJECT POSE USING TWO OBJECT POINTS
1139	VUKELIC, M; BELARDINELLI, P; GUGGENBERGER, R; ROYTER, V; GHARABAGHI, A	DIFFERENT OSCILLATORY ENTRAINMENT OF CORTICAL NETWORKS DURING MOTOR IMAGERY AND NEUROFEEDBACK IN RIGHT AND LEFT HANDERS
1140	VU, DS; FOUCAULT, S; GOSSELIN, C; KOVECSES, J	DESIGN OF A LOCOMOTION INTERFACE FOR GAIT SIMULATION BASED ON BELT-DRIVEN PARALLEL MECHANISMS
1141	VOURVOPOULOS, A; MARIN-PARDO, O; NEUREITHER, M; SALDANA, D; JAHNG, E; LIEW, SL	MULTIMODAL HEAD-MOUNTED VIRTUAL-REALITY BRAIN-COMPUTER INTERFACE FOR STROKE REHABILITATION A CLINICAL CASE STUDY WITH REINVENT
1142	VOUGA, T; ZHUANG, KZ; OLIVIER, J; LEBEDEV, MA; NICOLELIS, MAL; BOURI, M; BLEULER, H	EXIO-A BRAIN-CONTROLLED LOWER LIMB EXOSKELETON FOR RHESUS MACAQUES
1143	VOUGA, T; BAUD, R; FASOLA, J; BOURI, M; BLEULER, H	TWIICE - A LIGHTWEIGHT LOWER-LIMB EXOSKELETON FOR COMPLETE PARAPLEGICS
1144	VOSTRY, M; ZILCHER, L	THE USE OF REHABILITATION THERAPY WITH THE PARTICIPATION OF PEOPLE WITH DIFFERENT TYPES OF NEUROLOGICAL DISEASE FROM THE PERSPECTIVE OF HELPING PROFESSIONS
1145	VOSTRY, M; FISCHER, S; LANKOVA, B	THE EFFECT OF COMBINED THERAPY ON THE SUPPORT AND DEVELOPMENT OF SOCIAL SKILLS OF PEOPLE WITH MULTIPLE SCLEROSIS IN SENIOR AGE
1146	VOSTRY, M; FISCHER, S; CMOREJ, PC; NESVADBA, M; PERAN, D; SIN, R	COMBINED THERAPY FOR PATIENTS AFTER ISCHEMIC STROKE AS A SUPPORT OF SOCIAL ADAPTABILITY
1147	VOSAHLIK, K; HOSEK, J	THE OPTIONS IN ROBOTIC CONTROL OF REHABILITATING PATIENT'S LOWER LIMBS
1148	VON ZITZEWITZ, J; MORGER, A; RAUTER, G; MARCHAL-CRESPO, L; CRIVELLI, F; WYSS, D; BRUCKMANN, T; RIENER, R	A RECONFIGURABLE, TENDON-BASED HAPTIC INTERFACE FOR RESEARCH INTO HUMAN-ENVIRONMENT INTERACTIONS
1149	VON ZITZEWITZ, J; ASBOTH, L; FUMEAUX, N; HASSE, A; BAUD, L; VALLERY, H; COURTINE, G	A NEUROROBOTIC PLATFORM FOR LOCOMOTOR PROSTHETIC DEVELOPMENT IN RATS AND MICE
1150	VOLPE, BT; LYNCH, D; RYKMAN-BERLAND, A; FERRARO, M; GALGANO, M; HOGAN, N; KREBS, HI	INTENSIVE SENSORIMOTOR ARM TRAINING MEDIATED BY THERAPIST OR ROBOT IMPROVES HEMIPARESIS IN PATIENTS WITH CHRONIC STROKE
1151	VOLOSYAK, I; KOUZMITCHEVA, O; RISTIC, D; GRASER, A	IMPROVEMENT OF VISUAL PERCEPTUAL CAPABILITIES BY FEEDBACK STRUCTURES FOR ROBOTIC SYSTEM FRIEND
1152	VOLOSYAK, I; IVLEV, O; GRASER, A	REHABILITATION ROBOT FRIEND II - THE GENERAL CONCEPT AND CURRENT IMPLEMENTATION
1153	VOLMER, B; VERHULST, A; DROGEMULLER, A; THOMAS, BH; INAMI, M; SUGIMOTO, M	TOWARDS ROBOT ARM TRAINING IN VIRTUAL REALITY USING PARTIAL LEAST SQUARES REGRESSION
1154	VOJINOVIC, TJ; ZIVANOVIC, A; CARLSON, T; LOUREIRO, RCV	VIBROFOCUS: DESIGN OF A FOCAL VIBRO-TACTILE ROBOTIC-ASSISTIVE SYSTEM FOR SPASTICITY REHABILITATION
1155	VOJINOVIC, TJ; LINLEY, E; ZIVANOVIC, A; LOUREIRO, RCV	EFFECTS OF FOCAL VIBRATION AND ROBOTIC ASSISTIVE THERAPY ON UPPER LIMB SPASTICITY IN INCOMPLETE SPINAL CORD INJURY
1156	VOINEA, A; MOLDOVEANU, A; MOLDOVEANU, F; FERCHE, O	ICT SUPPORTED LEARNING FOR NEUROMOTOR REHABILITATION - ACHIEVEMENTS, ISSUES AND TRENDS
1157	VOICULESCU, I; CAMERON, S; ZABARAUSKAS, M; KOZLOWSKI, P	TOWARDS ROBOT-ASSISTED REHABILITATION OF UPPER LIMB DYSFUNCTION
1158	VOGEL, J; CASTELLINI, C; VAN DER SMAGT, P	EMG-BASED TELEOPERATION AND MANIPULATION WITH THE DLR LWR-III
1159	VLACHOS, E; JOCHUM, E; DEMERS, LP	HEAT: THE HARMONY EXOSKELETON SELF - ASSESSMENT TEST
1160	VLAAR, MP; SOLIS-ESCALANTE, T; DEWALD, JPA; VAN WEGEN, EEH; SCHOUTEN, AC; KWAKKEL, G; VAN DER HELM, FCT	QUANTIFICATION OF TASK-DEPENDENT CORTICAL ACTIVATION EVOKED BY ROBOTIC CONTINUOUS WRIST JOINT MANIPULATION IN CHRONIC HEMIPARETIC STROKE
1161	VIVIAN, M; TAGLIAPIETRA, L; REGGIANI, M; FARINA, D; SARTORI, M	DESIGN OF A SUBJECT-SPECIFIC EMG MODEL FOR REHABILITATION MOVEMENT
1162	VIVIAN, M; REGGIANI, M; MORENO, JC; PONS, JL; FARINA, D; SARTORI, M	A DYNAMICALLY CONSISTENT MODEL OF A MOTORIZED ANKLE-FOOT ORTHOSIS
1163	VIVAS, ELA; GARCIA-GONZALEZ, A; GALINDO, F; SANCHEZ-GONZALEZ, V	ALGORITHM TO DETECT SIX BASIC COMMANDS BY THE ANALYSIS OF ELECTROENCEPHALOGRAPHIC AND ELECTROOCULOGRAPHIC SIGNALS
1164	VITLIEMOV, V; MLADENOV, M; BRATANOV, D	ELECTROMECHANICAL MODEL OF UPPER HUMAN LIMB
1165	VITIELLO, N; LENZI, T; ROCCELLA, S; DE ROSSI, SMM; CATTIN, E; GIOVACCHINI, F; VECCHI, F; CARROZZA, MC	NEUROEXOS: A POWERED ELBOW EXOSKELETON FOR PHYSICAL REHABILITATION
1166	VITIELLO, N; CEMPINI, M; CREA, S; GIOVACCHINI, F; CORTESE, M; MOISE, M; POSTERARO, F; CARROZZA, MC	FUNCTIONAL DESIGN OF A POWERED ELBOW ORTHOSIS TOWARD ITS CLINICAL EMPLOYMENT
1167	VISENTIN, F; FIORINI, P; SUZUKI, K	A DEFORMABLE SMART SKIN FOR CONTINUOUS SENSING BASED ON ELECTRICAL IMPEDANCE TOMOGRAPHY
1168	VIRK, GS; MOON, S	SAFETY FOR EMERGING SERVICE ROBOTS
1169	VIRIYASARANON, T	PARAMETERS ESTIMATION FOR AN UPPER-EXTREMITY REHABILITATION ROBOT USING FORCE-SENSORLESS METHOD
1170	VINAS, PF; HERNANDEZ, M; PEREZ-TURIEL, J; FRAILE, JC; CUADRADO, A; ALONSO, R; FRANCO-MARTIN, M	PSYCHOPHYSIOLOGICAL MEASUREMENTS IN A ROBOTIC PLATFORM FOR UPPER LIMBS REHABILITATION: FIRST TRIALS
1171	VILLA-PARRA, AC; LIMA, J; DELISLE-RODRIGUEZ, D; VARGAS-VALENCIA, L; FRIZERA-NETO, A; BASTOS, T	ASSESSMENT OF AN ASSISTIVE CONTROL APPROACH APPLIED IN AN ACTIVE KNEE ORTHOSIS PLUS WALKER FOR POST-STROKE GAIT REHABILITATION
1172	VILLA-PARRA, AC; DELISLE-RODRIGUEZ, D; LOPEZ-DELIS, A; BASTOS, T; SAGARO, R; FRIZERA-NETO, A	TOWARDS A ROBOTIC KNEE EXOSKELETON CONTROL BASED ON HUMAN MOTION INTENTION THROUGH EEG AND SEMGSIGNALS
1173	VILLA-PARRA, AC; DELISLE-RODRIGUEZ, D; LIMA, JS; FRIZERA-NETO, A; BASTOS, T	KNEE IMPEDANCE MODULATION TO CONTROL AN ACTIVE ORTHOSIS USING INSOLE SENSORS
1174	VILLANUEVA, D; PEREZ-MORENO, JC; MALDONADO, V; GOMEZ, CL	TECHNOLOGY APPLIED TO PEDIATRIC REHABILITATION
1175	VIKKELSO, S; HOANG, TH; CARRARA, F; HANSEN, KD; DINESEN, B	THE TELEPRESENCE AVATAR ROBOT ORIHIME AS A COMMUNICATION TOOL FOR ADULTS WITH ACQUIRED BRAIN INJURY: AN ETHNOGRAPHIC CASE STUDY
1176	VIGARU, B; LAMBERCY, O; GRABER, L; FLUIT, R; WESPE, P; SCHUBRING-GIESE, M; LUFT, A; GOSSERT, R	A SMALL-SCALE ROBOTIC MANIPULANDUM FOR MOTOR TRAINING IN STROKE RATS
1177	VIET, ADC; BIDAUD, P; HAYWARD, V; GOSSELIN, F; DESAILLY, E	SELF-ADJUSTING, ISOSTATIC EXOSKELETON FOR THE HUMAN KNEE JOINT
1178	VIDRIOS-SERRANO, C; BONILLA, I; VIGUERAS-GOMEZ, F; MENDOZA, M	DEVELOPMENT OF A HAPTIC INTERFACE FOR MOTOR REHABILITATION THERAPY USING AUGMENTED REALITY
1179	VIDAL, EG; ZARRICUETA, EF; CHEEIN, FA	HUMAN-INSPIRED SOUND ENVIRONMENT RECOGNITION SYSTEM FOR ASSISTIVE VEHICLES
1180	VICENTINI, F; PEDROCCHI, N; MALOSIO, M; TOSATTINATIONAL, LM	SAFENET: A METHODOLOGY FOR INTEGRATING GENERAL-PURPOSE UNSAFE DEVICES IN SAFE-ROBOT REHABILITATION SYSTEMS
1181	VETRICE, G; DEACONESCU, A	STRUCTURAL AND KINEMATIC ANALYSIS OF ELBOW REHABILITATION EQUIPMENT
1182	VETRICE, G; DEACONESCU, A	COMPARISON BETWEEN TWO MODELS OF ELBOW REHABILITATION EQUIPMENT
1183	VESLIN, EY; DUTRA, MS; BEVILACQUA, L; RAPTOPOULOS, LSC; ANDRADE, WS; PEREIRA, AS; FIORANI, M; SOARES, JGM	LOWER GAMMA BAND IN THE CLASSIFICATION OF LEFT AND RIGHT ELBOW MOVEMENT IN REAL AND IMAGINARY TASKS
1184	VERWULGEN, S; SAEYS, W; BIEMANS, L; GOOSSENS, A; GROOTEN, G; KETTING, J; VAN ISEGHEM, A; VERMEESCH, B; HARING, E; VAES, K; TRUIJEN, S	A PROOF OF CONCEPT THAT STROKE PATIENTS CAN STEER A ROBOTIC SYSTEM AT PARETIC SIDE WITH MYO-ELECTRIC SIGNALS
1185	VERTECHY, R; FRISOLI, A; SOLAZZI, M; PELLEGRINETTI, D; BERGAMASCO, M	AN INTERACTION-TORQUE CONTROLLER FOR ROBOTIC EXOSKELETONS WITH FLEXIBLE JOINTS: PRELIMINARY EXPERIMENTAL RESULTS
1186	VERTECHY, R; FRISOLI, A; SOLAZZI, M; DETTORI, A; BERGAMASCO, M	LINEAR-QUADRATIC-GAUSSIAN TORQUE CONTROL: APPLICATION TO A FLEXIBLE JOINT OF A REHABILITATION EXOSKELETON
1187	VERTECHY, R; FRISOLI, A; DETTORI, A; SOLAZZI, M; BERGAMASCO, M	DEVELOPMENT OF A NEW EXOSKELETON FOR UPPER LIMB REHABILITATION
1188	VERSLUIS, AHG; DRIESSEN, BJF; VAN WOERDEN, JA; TEN KATE, TT	COLLABORATIVE CONTROL ASPECTS FOR REHABILITATION ROBOTS
1189	VERROS, S; MAHMOOD, N; PEETERS, L; LOBO-PRAT, J; BERGSMA, A; HEKMAN, E; VERKERKE, GJ; KOOPMAN, B	EVALUATION OF CONTROL INTERFACES FOR ACTIVE TRUNK SUPPORT
1190	VERONNEAU, C; DENIS, J; LEBEL, LP; DENNINGER, M; PLANTE, JS; GIRARD, A	A LIGHTWEIGHT FORCE-CONTROLLABLE WEARABLE ARM BASED ON MAGNETORHEOLOGICAL-HYDROSTATIC ACTUATORS
1191	VERONNEAU, C; DENIS, J; LEBEL, LP; DENNINGER, M; BLANCHARD, V; GIRARD, A; PLANTE, JS	MULTIFUNCTIONAL REMOTELY ACTUATED 3-DOF SUPERNUMERARY ROBOTIC ARM BASED ON MAGNETORHEOLOGICAL CLUTCHES AND HYDROSTATIC TRANSMISSION LINES
1192	VERONICA, JL; PARASURAMAN, S; KHAN, MKAA; DSINGH, KJ	EMG-TORQUE CORRECTION ON HUMAN UPPER EXTREMITY USING EVOLUTIONARY COMPUTATION
1193	VERMILLION, BC; DROMERICK, AW; LEE, SW	TOWARD RESTORATION OF NORMAL MECHANICS OF FUNCTIONAL HAND TASKS POST-STROKE: SUBJECT-SPECIFIC APPROACH TO REINFORCE IMPAIRED MUSCLE FUNCTION
1194	VERMA, S; GONTHINA, P; HAWKS, Z; NAHAR, D; BROOKS, JO; WALKER, ID; WANG, YX; DE AGUIAR, C; GREEN, KE	DESIGN AND EVALUATION OF TWO ROBOTIC FURNISHINGS PARTNERING WITH EACH OTHER AND THEIR USERS TO ENABLE INDEPENDENT LIVING
1195	VERMA, S; CHATTERJEE, A; SINGH, HP; KUMAR, A; GARG, K; CHATTOPADHYAY, K	A DESIGN APPROACH FOR MYOELECTRIC ARM WITH HAND AND WRIST MOTIONS USING SINGLE ACTUATOR
1196	VERGARO, E; SQUERI, V; BRICHETTO, G; CASADIO, M; MORASSO, P; SOLARO, C; SANGUINETI, V	ADAPTIVE ROBOT TRAINING FOR THE TREATMENT OF INCOORDINATION IN MULTIPLE SCLEROSIS
1197	VERGARO, E; CASADIO, M; SQUERI, V; GIANNONI, P; MORASSO, P; SANGUINETI, V	SELF-ADAPTIVE ROBOT TRAINING OF STROKE SURVIVORS FOR CONTINUOUS TRACKING MOVEMENTS
1198	VERDES, D; STAN, SD; MANIC, M; BALAN, R; MATIES, V	KINEMATICS ANALYSIS, WORKSPACE, DESIGN AND CONTROL OF 3-RPS AND TRIGLIDE MEDICAL PARALLEL ROBOTS
1199	VERAS, EJ; DE LAURENTIS, KJ; DUBEY, R	DESIGN AND IMPLEMENTATION OF VISUAL-HAPTIC ASSISTIVE CONTROL SYSTEM FOR VIRTUAL REHABILITATION EXERCISE AND TELEOPERATION MANIPULATION
1200	VENTURE, G; YAMANE, K; NAKAMURA, Y	IDENTIFYING MUSCULO-TENDON PARAMETERS OF HUMAN BODY BASED ON THE MUSCULO-SKELETAL DYNAMICS COMPUTATION AND HILL-STROEVE MUSCLE MODEL
1201	VENTURE, G; AYUSAWA, K; NAKAMURA, Y	REALTIME IDENTIFICATION SOFTWARE FOR HUMAN WHOLE-BODY SEGMENT PARAMETERS USING MOTION CAPTURE AND ITS VISUALIZATION INTERFACE
1202	VENTURE, G; AYUSAWA, K; NAKAMURA, Y	OPTIMAL ESTIMATION OF HUMAN BODY SEGMENTS DYNAMICS USING REALTIME VISUAL FEEDBACK
1203	VENTURA, RB; NAKAYAMA, S; RAGHAVAN, P; NOV, O; PORFIRI, M	THE ROLE OF SOCIAL INTERACTIONS IN MOTOR PERFORMANCE: FEASIBILITY STUDY TOWARD ENHANCED MOTIVATION IN TELEREHABILITATION
1204	VENEVA, I	NEW PROPULSION SYSTEM WITH PNEUMATIC ARTIFICIAL MUSCLES
1205	VENEMAN, JF; EKKELENKAMP, R; KRUIDHOF, R; VAN DER HELM, FCT; VAN DER KOOIJ, H	DESIGN OF A SERIES ELASTIC- AND BOWDENCABLE-BASED ACTUATION SYSTEM FOR USE AS TORQUE-ACTUATOR IN EXOSKELETON-TYPE TRAINING
1206	VENEMAN, JF; EKKELENKAMP, R; KRUIDHOF, R; VAN DER HELM, FCT; VAN DER KOOIJ, H	A SERIES ELASTIC- AND BOWDEN-CABLE-BASED ACTUATION SYSTEM FOR USE AS TORQUE ACTUATOR IN EXOSKELETON-TYPE ROBOTS
1207	VENEMAN, JF	EXOSKELETONS SUPPORTING POSTURAL BALANCE - THE BALANCE PROJECT
1208	VENEMAN, J; VAN ASSELDONK, E; EKKELENKAMP, R; VAN DER HELM, F; VAN DER KOOIJ, H	EVALUATION OF THE EFFECT ON WALKING OF BALANCE-RELATED DEGREES OF FREEDOM IN A ROBOTIC GAIT TRAINING DEVICE
1209	VELUCHAMY, S; KARLMARX, LR; SUDHA, JJ	VISION BASED GESTURALLY CONTROLLABLE HUMAN COMPUTER INTERACTION SYSTEM
1210	VELAZQUEZ, R; BAZAN, O	FOOT-BASED INTERFACES FOR NAVIGATIONAL ASSISTANCE OF THE VISUALLY IMPAIRED
1211	VELA-ANTON, P; NINA, C; TICLLACURI, V; SHAH, D; TINCOPA, JP; LLONTOP, M; AGUILAR, F; CRUZ, S; VELA, EA	BORJIBOT: A SOFT ROBOTIC DEVICE PERFORMING PRESSURE AND TORSIONAL STIMULI FOR NEONATES ORAL-MOTOR REHABILITATION
1212	VEER, K	FLEXIBLE APPROACH FOR CLASSIFYING EMG SIGNALS FOR REHABILITATION APPLICATIONS
1213	VEALE, AJ; STAMAN, K; VAN DER KOOIJ, H	SOFT, WEARABLE, AND PLEATED PNEUMATIC INTERFERENCE ACTUATOR PROVIDES KNEE EXTENSION TORQUE FOR SIT-TO-STAND
1214	VEALE, AJ; ANDERSON, IA; XIE, SQ	THE SMART PEANO FLUIDIC MUSCLE: A LOW PROFILE FLEXIBLE ORTHOSIS ACTUATOR THAT FEELS PAIN
1215	VAZQUEZ, C; ROSELL, J; CHIRINOS, L; DOMINGUEZ, OA	HAPTIC PRIMITIVES GUIDANCE BASED ON THE KAUTHAM PATH PLANNER
1216	VAZQUEZ, C; ROSELL, J	HAPTIC GUIDANCE USING PRIMITIVES FOR THE EXECUTION OF VIRTUAL ROBOTIC TASKS
1217	VASSALLO, C; DE GIUSEPPE, S; PIEZZO, C; MALUDROTTU, S; CERRUTI, G; D'ANGELO, ML; GRUPPIONI, E; MARCHESE, C; CASTELLANO, S; GUANZIROLI, E; MOLTENI, F; LAFFRANCHI, M; DE MICHIELI, L	GAIT PATTERNS GENERATION BASED ON BASIS FUNCTIONS INTERPOLATION FOR THE TWIN LOWER-LIMB EXOSKELETON
1218	VASIOS, N; GROSS, AJ; SOIFER, S; OVERVELDE, JTB; BERTOLDI, K	HARNESSING VISCOUS FLOW TO SIMPLIFY THE ACTUATION OF FLUIDIC SOFT ROBOTS
1219	VASILJEVIC, D; BRAJKOVIC, D; KRKLJES, D; OBRENOVIC, B; STOJANOVIC, GM	TESTING AND CHARACTERIZATION OF MULTILAYER FORCE SENSING RESISTORS FABRICATED ON FLEXIBLE SUBSTRATE
1220	VASHISTA, V; MARTELLI, D; AGRAWAL, SK	LOCOMOTOR ADAPTATION TO AN ASYMMETRIC FORCE ON THE HUMAN PELVIS DIRECTED ALONG THE RIGHT LEG
1221	VASCO, V; WILLEMSE, C; CHEVALIER, P; DE TOMMASO, D; GOWER, V; GRAMATICA, F; TIKHANOFF, V; PATTACINI, U; METTA, G; WYKOWSKA, A	TRAIN WITH ME: A STUDY COMPARING A SOCIALLY ASSISTIVE ROBOT AND A VIRTUAL AGENT FOR A REHABILITATION TASK
1222	VASANTHAKUNNAR, M; VINOD, B; MOHANTA, JK; MOHAN, S	DESIGN AND ROBUST MOTION CONTROL OF A PLANAR 1P-2P RP HYBRID MANIPULATOR FOR LOWER LIMB REHABILITATION APPLICATIONS
1223	VAROQUI, D; NIU, X; MIRBAGHERI, MM	ANKLE VOLUNTARY MOVEMENT ENHANCEMENT FOLLOWING ROBOTIC-ASSISTED LOCOMOTOR TRAINING IN SPINAL CORD INJURY
1224	VAROL, HA; SUP, F; GOLDFARB, M	MULTICLASS REAL-TIME INTENT RECOGNITION OF A POWERED LOWER LIMB PROSTHESIS
1225	VARKUTI, B; GUAN, C; PAN, YZ; PHUA, KS; ANG, KK; KUAH, CWK; CHUA, K; ANG, BT; BIRBAUMER, N; SITARAM, R	RESTING STATE CHANGES IN FUNCTIONAL CONNECTIVITY CORRELATE WITH MOVEMENT RECOVERY FOR BCI AND ROBOT-ASSISTED UPPER-EXTREMITY TRAINING AFTER STROKE
1226	VARGHESE, RJ; LO, BPL; YANG, GZ	DESIGN AND PROTOTYPING OF A BIO-INSPIRED KINEMATIC SENSING SUIT FOR THE SHOULDER JOINT: PRECURSOR TO A MULTI-DOF SHOULDER EXOSUIT
1227	VARGAS, PA; BRASIL, FL; MCCONNELL, AC; VALLEJO, M; CORNE, DW; STOKES, AA; MOIOLI, RC	COMBINING SOFT ROBOTICS AND BRAIN-MACHINE INTERFACES FOR STROKE REHABILITATION
1228	VARELA, MJ; CECCARELLI, M; FLORES, P	A KINEMATIC CHARACTERIZATION OF HUMAN WALKING BY USING CATRASYS
1229	VARELA, J; SALTAREN, RJ; PUGLISI, L; LOPEZ, J; ALVAREZ, M; RODRIGUEZ, JC	SHOULDER ASSESSMENT METHODOLOGY, CLINICAL STUDIES AND SOFI REHABILITATION EXOSKELETON
1230	VAREKA, I; BEDNAR, M; VAREKOVA, R	ROBOTIC GAIT THERAPY
1231	VARALTA, V; PICELLI, A; FONTE, C; MONTEMEZZI, G; LA MARCHINA, E; SMANIA, N	EFFECTS OF CONTRALESIONAL ROBOT-ASSISTED HAND TRAINING IN PATIENTS WITH UNILATERAL SPATIAL NEGLECT FOLLOWING STROKE: A CASE SERIES STUDY
1232	VARADARAJAN, KM; VINCZE, M	3D ROOM MODELING AND DOORWAY DETECTION FROM INDOOR STEREO IMAGERY USING FEATURE GUIDED PIECEWISE DEPTH DIFFUSION
1233	VANTILT, J; TANGHE, K; AFSCHRIFT, M; BRUIJNES, AKBD; JUNIUS, K; GEEROMS, J; AERTBELIEN, E; DE GROOTE, F; LEFEBER, D; JONKERS, I; DE SCHUTTER, J	MODEL-BASED CONTROL FOR EXOSKELETONS WITH SERIES ELASTIC ACTUATORS EVALUATED ON SIT-TO-STAND MOVEMENTS
1234	VANTEDDU, T; BEN-TZVI, P	STABLE GRASP CONTROL WITH A ROBOTIC EXOSKELETON GLOVE
1235	VANOGLIO, F; BERNOCCHI, P; MULE, C; GAROFALI, F; MORA, C; TAVEGGIA, G; SCALVINI, S; LUISA, A	FEASIBILITY AND EFFICACY OF A ROBOTIC DEVICE FOR HAND REHABILITATION IN HEMIPLEGIC STROKE PATIENTS: A RANDOMIZED PILOT CONTROLLED STUDY
1236	VANNUCCI, L; PASQUIN, M; SPALLETTI, C; CALEO, M; MICERA, S; LASCHI, C; FALOTICO, E	TOWARDS IN-SILICO ROBOTIC POST-STROKE REHABILITATION FOR MICE
1237	VANEY, C; GATTLEN, B; LUGON-MOULIN, V; MEICHTRY, A; HAUSAMMANN, R; FOINANT, D; ANCHISI-BELLWALD, AM; PALACI, C; HILFIKER, R	ROBOTIC-ASSISTED STEP TRAINING (LOKOMAT) NOT SUPERIOR TO EQUAL INTENSITY OF OVER-GROUND REHABILITATION IN PATIENTS WITH MULTIPLE SCLEROSIS
1238	VANDERNIEPEN, I; VAN HAM, R; VAN DAMME, M; VERSLUYS, R; LEFEBER, D	ORTHOPAEDIC REHABILITATION: A POWERED ELBOW ORTHOSIS USING COMPLIANT ACTUATION
1239	VANDERNIEPEN, I; VAN HAM, R; VAN DAMME, M; LEFEBER, D	DESIGN OF A POWERED ELBOW ORTHOSIS FOR ORTHOPAEDIC REHABILITATION USING COMPLIANT ACTUATION
1240	VANDERNIEPEN, I; VAN HAM, R; NAUDET, J; VAN DAMME, M; VANDERBORGHT, B; VERSLUYS, R; LEFEBER, D	NOVEL COMPLIANT ACTUATOR FOR SAFE AND ERGONOMIC REHABILITATION ROBOTS - DESIGN OF A POWERED ELBOW ORTHOSIS
1241	VANDERMAESEN, M; DE WEYER, T; FEYS, P; LUYTEN, K; CONINX, K	INTEGRATING SERIOUS GAMES AND TANGIBLE OBJECTS FOR FUNCTIONAL HANDGRIP TRAINING: A USER STUDY OF HANDLY IN PERSONS WITH MULTIPLE SCLEROSIS
1242	VAN WOERDEN, JA; GELDERBLOM, GJ; DRIESSEN, BJF	ROBOT TECHNOLOGY IN REHABILITATION AND SUPPORT - STATE OF THE ART
1243	VAN WOERDEN, JA; DRIESSEN, BJF; TEN KATE, TK; GELDERBLOM, GJ	ROBOT TECHNOLOGY IN REHABILITATION AND SUPPORT
1244	VAN VAERENBERGH, J; DE RUIJTER, S; COOLS, H	INDIVIDUAL GOAL SETTING AND MOTIVATIONAL ASPECTS IN ROBOT GUIDED NEURO-REHABILITATION: A CLINICAL ANALYSIS
1245	VAN SILFHOUT, L; VANA, Z; PETIOKY, J; EDWARDS, MJR; BARTELS, RHMA; VAN DE MEENT, H; HOSMAN, AJF	HIGHEST AMBULATORY SPEED USING LOKOMAT GAIT TRAINING FOR INDIVIDUALS WITH A MOTOR-COMPLETE SPINAL CORD INJURY: A CLINICAL PILOT STUDY
1246	VAN OMMEREN, AL; SAWARYN, B; PRANGE-LASONDER, GB; BUURKE, JH; RIETMAN, JS; VELTINK, PH	DETECTION OF THE INTENTION TO GRASP DURING REACHING IN STROKE USING INERTIAL SENSING
1247	VAN NUNEN, MPM; GERRITS, KHL; DE HAAN, A; JANSSEN, TWJ	EXERCISE INTENSITY OF ROBOT-ASSISTED WALKING VERSUS OVERGROUND WALKING IN NONAMBULATORY STROKE PATIENTS
1248	VAN KAMMEN, K; REINDERS-MESSELINK, HA; ELSINGHORST, AL; WESSELINK, CF; MEEUWISSE-DE VRIES, B; VAN DER WOUDE, LHV; BOONSTRA, AM; DEN OTTER, R	AMPLITUDE AND STRIDE-TO-STRIDE VARIABILITY OF MUSCLE ACTIVITY DURING LOKOMAT GUIDED WALKING AND TREADMILL WALKING IN CHILDREN WITH CEREBRAL PALSY
1249	VAN KAMMEN, K; BOONSTRA, AM; VAN DER WOUDE, LHV; VISSCHER, C; REINDERS-MESSELINK, HA; DEN OTTER, R	LOKOMAT GUIDED GAIT IN HEMIPARETIC STROKE PATIENTS: THE EFFECTS OF TRAINING PARAMETERS ON MUSCLE ACTIVITY AND TEMPORAL SYMMETRY
1250	VAN KAMMEN, K; BOONSTRA, AM; VAN DER WOUDE, LHV; REINDERS-MESSELINK, HA; DEN OTTER, R	THE COMBINED EFFECTS OF GUIDANCE FORCE, BODYWEIGHT SUPPORT AND GAIT SPEED ON MUSCLE ACTIVITY DURING ABLE-BODIED WALKING IN THE LOKOMAT
1251	VAN KAMMEN, K; BOONSTRA, AM; VAN DER WOUDE, LHV; REINDERS-MESSELINK, HA; DEN OTTER, R	DIFFERENCES IN MUSCLE ACTIVITY AND TEMPORAL STEP PARAMETERS BETWEEN LOKOMAT GUIDED WALKING AND TREADMILL WALKING IN POST-STROKE HEMIPARETIC PATIENTS AND HEALTHY WALKERS
1252	VAN KAMMEN, K; BOONSTRA, A; REINDERS-MESSELINK, H; DEN OTTER, R	THE COMBINED EFFECTS OF BODY WEIGHT SUPPORT AND GAIT SPEED ON GAIT RELATED MUSCLE ACTIVITY: A COMPARISON BETWEEN WALKING IN THE LOKOMAT EXOSKELETON AND REGULAR TREADMILL WALKING
1253	VAN HEDEL, HJA; SEVERINI, G; SCARTON, A; O'BRIEN, A; REED, T; GAEBLER-SPIRA, D; EGAN, T; MEYER-HEIM, A; GRASER, J; CHUA, K; ZUTTER, D; SCHWEINFURTHER, R; MOLLER, JC; PAREDES, LP; ESQUENAZI, A; BERWECK, S; SCHROEDER, S; WARKEN, B; CHAN, A; DEVERS, A; PETIOKY, J; PAIK, NJ; KIM, WS; BONATO, P; BONINGER, M	ADVANCED ROBOTIC THERAPY INTEGRATED CENTERS (ARTIC): AN INTERNATIONAL COLLABORATION FACILITATING THE APPLICATION OF REHABILITATION TECHNOLOGIES
1254	VAN HEDEL, HJA; MEYER-HEIM, A; RUSCH-BOHTZ, C	ROBOT-ASSISTED GAIT TRAINING MIGHT BE BENEFICIAL FOR MORE SEVERELY AFFECTED CHILDREN WITH CEREBRAL PALSY
1255	VAN HAM, R; VANDERBORGHT, B; VAN DAMME, M; VERRELST, B; LEFEBER, D	MACCEPA: THE ACTUATOR WITH ADAPTABLE COMPLIANCE FOR DYNAMIC WALKING BIPEDS
1256	VAN HAM, R; VAN DAMME, M; VERRELST, B; VANDERBORGHT, B; LEFEBER, D	MACCEPA, THE MECHANICALLY ADJUSTABLE COMPLIANCE AND CONTROLLABLE EQUILIBRIUM POSITION ACTUATOR: A 3DOF JOINT WITH TWO INDEPENDENT COMPLIANCES
1257	VAN DOKKUM, LEH; WARD, T; LAFFONT, I	BRAIN COMPUTER INTERFACES FOR NEUROREHABILITATION - ITS CURRENT STATUS AS A REHABILITATION STRATEGY POST-STROKE
1258	VAN DIJSSELDONK, RB; RIJKEN, H; VAN NES, IJW; VAN DE MEENT, H; KEIJSERS, NLW	PREDICTORS OF EXOSKELETON MOTOR LEARNING IN SPINAL CORD INJURED PATIENTS
1259	VAN DIJK, W; KOOIJ, H; KOOPMAN, B; VAN ASSELDONK, EHF	IMPROVING THE TRANSPARENCY OF A REHABILITATION ROBOT BY EXPLOITING THE CYCLIC BEHAVIOUR OF WALKING
1260	VAN DER VORM, J; NUGENT, R; O'SULLIVAN, L	SAFETY AND RISK MANAGEMENT IN DESIGNING FOR THE LIFECYCLE OF AN EXOSKELETON: A NOVEL PROCESS DEVELOPED IN THE ROBO-MATE PROJECT
1261	VAN DER VEEN, SM; BORDELEAU, M; PIDCOE, PE; FRANCE, CR; THOMAS, JS	AGREEMENT ANALYSIS BETWEEN VIVE AND VICON SYSTEMS TO MONITOR LUMBAR POSTURAL CHANGES
1262	VAN DER LOOS, HFM; WORTHEN-CHAUDHARI, L; SCHWANDT, D; BEVLY, DM; KAUTZ, SA	A SPLIT-CRANK BICYCLE ERGOMETER USES SERVOMOTORS TO PROVIDE PROGRAMMABLE PEDAL FORCES FOR STUDIES IN HUMAN BIOMECHANICS
1263	VAN DER LOOS, HFM; MAHONEY, R; AMMI, C	GREAT EXPECTATIONS FOR REHABILITATION MECHATRONICS IN THE COMING DECADE
1264	VAN DER LINDE, RQ; LAMMERTSE, P	HAPTICMASTER - A GENERIC FORCE CONTROLLED ROBOT FOR HUMAN INTERACTION
1265	VAN DER KOOIJ, H; KOOPMAN, B; VAN ASSELDONK, EHF	BODY WEIGHT SUPPORT BY VIRTUAL MODEL CONTROL OF AN IMPEDANCE CONTROLLED EXOSKELETON (LOPES) FOR GAIT TRAINING
1266	VAN DER KOOIJ, H; JACOBS, R; KOOPMAN, B; VAN DER HELM, F	AN ALTERNATIVE APPROACH TO SYNTHESIZING BIPEDAL WALKING
1267	VAN DEN HOOGEN, W; FEYS, P; LAMERS, I; CONINX, K; NOTELAERS, S; KERKHOFS, L; IJSSELSTEIJN, W	VISUALIZING THE THIRD DIMENSION IN VIRTUAL TRAINING ENVIRONMENTS FOR NEUROLOGICALLY IMPAIRED PERSONS: BENEFICIAL OR DISRUPTIVE?
1268	VAN DEN HEUVEL, RJF; LEXIS, MAS; DE WITTE, LP	ZORA ROBOT BASED INTERVENTIONS TO ACHIEVE THERAPEUTIC AND EDUCATIONAL GOALS IN CHILDREN WITH SEVERE PHYSICAL DISABILITIES
1269	VAN DEN HEUVEL, RJF; LEXIS, MAS; DE WITTE, LP	ROBOT ZORA IN REHABILITATION AND SPECIAL EDUCATION FOR CHILDREN WITH SEVERE PHYSICAL DISABILITIES: A PILOT STUDY
1270	VAN DEN HEUVEL, RJF; LEXIS, MAS; DE WITTE, LP	CAN THE IROMEC ROBOT SUPPORT PLAY IN CHILDREN WITH SEVERE PHYSICAL DISABILITIES? A PILOT STUDY
1271	VAN DEN HEUVEL, R; LEXIS, M; DE WITTE, L	INTRODUCING ZORA TO CHILDREN WITH SEVERE PHYSICAL DISABILITIES
1272	VAN DEN BRAND, R; HEUTSCHI, J; BARRAUD, Q; DIGIOVANNA, J; BARTHOLDI, K; HUERLIMANN, M; FRIEDLI, L; VOLLENWEIDER, I; MORAUD, EM; DUIS, S; DOMINICI, N; MICERA, S; MUSIENKO, P; COURTINE, G	RESTORING VOLUNTARY CONTROL OF LOCOMOTION AFTER PARALYZING SPINAL CORD INJURY
1273	VAN DEN BOGERT, AJ	EXOTENDONS FOR ASSISTANCE OF HUMAN LOCOMOTION
1274	VAN DE WINCKEL, A; WENDEROTH, N; DE WEERDT, W; SUNAERT, S; PEETERS, R; VAN HECKE, W; THIJS, V; SWINNEN, SP; PERFETTI, C; FEYS, H	FRONTOPARIETAL INVOLVEMENT IN PASSIVELY GUIDED SHAPE AND LENGTH DISCRIMINATION: A COMPARISON BETWEEN SUBCORTICAL STROKE PATIENTS AND HEALTHY CONTROLS
1275	VAN DE WINCKEL, A; VERHEYDEN, G; WENDEROTH, N; PEETERS, R; SUNAERT, S; VAN HECKE, W; DE COCK, P; DESLOOVERE, K; EYSSEN, M; FEYS, H	DOES SOMATOSENSORY DISCRIMINATION ACTIVATE DIFFERENT BRAIN AREAS IN CHILDREN WITH UNILATERAL CEREBRAL PALSY COMPARED TO TYPICALLY DEVELOPING CHILDREN? AN FMRI STUDY
1276	VAN DE VELDE, SK; LI, G; OH, LS; ROBERTSON, WJ; GILL, T; GILL, TJ	THE IMPROVEMENT OF OUTCOMES IN POSTERIOR CRUCIATE LIGAMENT RECONSTRUCTION: A CASE FOR JOINT BIOMECHANICS
1277	VAN DE HEL, PKM; DRIESSEN, BJF; ODERWALD, MP; COOTE, S; STOKES, E	GENTLE/S: ROBOT MEDIATED THERAPY FOR STROKE PATIENTS IN A VIRTUAL WORLD MAKES EXERCISING MORE ENJOYABLE AND EFFECTIVE
1278	VAN BRUSSEL, H	ROBOTS: THE SORCERER'S APPRENTICE BROOM?
1279	VAN ASSELDONK, EHF; WESSELS, M; STIENEN, AHA; VAN DER HELM, FCT; VAN DER KOOIJ, H	INFLUENCE OF HAPTIC GUIDANCE IN LEARNING A NOVEL VISUOMOTOR TASK
1280	VAN ASSELDONK, EHF; VENEMAN, JF; EKKELENKAMP, R; BUURKE, JH; VAN DER HELM, FCT; VAN DER KOOIJ, H	THE EFFECTS ON KINEMATICS AND MUSCLE ACTIVITY OF WALKING IN A ROBOTIC GAIT TRAINER DURING ZERO-FORCE CONTROL
1281	VAN ASSELDONK, EHF; KOOPMAN, B; VAN DER KOOIJ, H	LOCOMOTOR ADAPTATION AND RETENTION TO GRADUAL AND SUDDEN DYNAMIC PERTURBATIONS
1282	VAN ASSELDONK, EHF; KOOPMAN, B; BUURKE, JH; SIMONS, CD; VAN DER KOOIJ, H	SELECTIVE AND ADAPTIVE ROBOTIC SUPPORT OF FOOT CLEARANCE FOR TRAINING STROKE SURVIVORS WITH STIFF KNEE GAIT
1283	VAN ASSELDONK, EHF; EKKELENKAMP, R; VENEMAN, JF; VAN DER HELM, FCT; VAN DER KOOIJ, H	SELECTIVE CONTROL OF A SUBTASK OF WALKING IN A ROBOTIC GAIT TRAINER(LOPES)
1284	VALOTTI, B; BACINI, M; BIONDI, T; MACR, G; TOSTI, V; PANUNZI, C; BARONI, A; MICERA, S; MAYER, F	INCREASING IN ACCURACY AND SMOOTHNESS INDEXES OF UPPER LIMB AFTER A TRAINING WITH PLANAR ROBOT MEMOS 2 IN POST-STROKE PATIENTS
1285	VALLES, M; CAZALILLA, J; VALERA, A; MATA, V; PAGE, A; DIAZ-RODRIGUEZ, M	A 3-PRS PARALLEL MANIPULATOR FOR ANKLE REHABILITATION: TOWARDS A LOW-COST ROBOTIC REHABILITATION
1286	VALLES, M; ARAUJO-GOMEZ, P; MATA, V; VALERA, A; DIAZ-RODRIGUEZ, M; PAGE, A; FARHAT, NM	MECHATRONIC DESIGN, EXPERIMENTAL SETUP, AND CONTROL ARCHITECTURE DESIGN OF A NOVEL 4 DOF PARALLEL MANIPULATOR
1287	VALLES, KB; MONTES, S; MADRIGAL, MD; BURCIAGA, A; MARTINEZ, ME; JOHNSON, MJ	TECHNOLOGY-ASSISTED STROKE REHABILITATION IN MEXICO: A PILOT RANDOMIZED TRIAL COMPARING TRADITIONAL THERAPY TO CIRCUIT TRAINING IN A ROBOT/TECHNOLOGY-ASSISTED THERAPY GYM
1288	VALLERY, H; VENEMAN, J; VAN ASSELDONK, E; EKKELENKAMP, R; BUSS, M; VAN DER KOOIJ, H	COMPLIANT ACTUATION OF REHABILITATION ROBOTS - BENEFITS AND LIMITATIONS OF SERIES ELASTIC ACTUATORS
1289	VALLERY, H; VAN ASSELDONK, EHF; BUSS, M; VAN DER KOOIJ, H	REFERENCE TRAJECTORY GENERATION FOR REHABILITATION ROBOTS: COMPLEMENTARY LIMB MOTION ESTIMATION
1290	VALLERY, H; LUTZ, P; VON ZITZEWITZ, J; RAUTER, G; FRITSCHI, M; EVERARTS, C; RONSSE, R; CURT, A; BOLLIGER, M	MULTIDIRECTIONAL TRANSPARENT SUPPORT FOR OVERGROUND GAIT TRAINING
1291	VALLERY, H; EKKELENKAMP, R; BUSS, M; VAN DER KOOIJ, H	COMPLEMENTARY LIMB MOTION ESTIMATION BASED ON INTERJOINT COORDINATION: EXPERIMENTAL EVALUATION
1292	VALLERY, H; DUSCHAU-WICKE, A; RIENER, R	OPTIMIZED PASSIVE DYNAMICS IMPROVE TRANSPARENCY OF HAPTIC DEVICES
1293	VALLERY, H; DUSCHAU-WICKE, A; RIENER, R	HIDING ROBOT INERTIA USING RESONANCE
1294	VALLERY, H; DUSCHAU-WICKE, A; RIENER, R	GENERALIZED ELASTICITIES IMPROVE PATIENT-COOPERATIVE CONTROL OF REHABILITATION ROBOTS
1295	VALLERY, H; BUSS, M	MOTION INTENTION ESTIMATION BASED ON INTERJOINT COORDINATION
1296	VALLERY, H; BOGEL, A; O'BRIEN, C; RIENER, R	COOPERATIVE CONTROL DESIGN FOR ROBOT-ASSISTED BALANCE DURING GAIT
1297	VALLE, G; STRAUSS, I; D'ANNA, E; GRANATA, G; DI IORIO, R; STIEGLITZ, T; ROSSINI, PM; RASPOPOVIC, S; PETRINI, FM; MICERA, S	SENSITIVITY TO TEMPORAL PARAMETERS OF INTRANEURAL TACTILE SENSORY FEEDBACK
1298	VALLE, G; D'ANNA, E; STRAUSS, I; CLEMENTE, F; GRANATA, G; DI LORIO, R; CONTROZZI, M; STIEGLITZ, T; ROSSINI, PM; PETRINI, FM; MICERA, S	HAND CONTROL WITH INVASIVE FEEDBACK IS NOT IMPAIRED BY INCREASED COGNITIVE LOAD
1299	VALERO-CUEVAS, FJ; KLAMROTH-MARGANSKA, V; WINSTEIN, CJ; RIENER, R	ROBOT-ASSISTED AND CONVENTIONAL THERAPIES PRODUCE DISTINCT REHABILITATIVE TRENDS IN STROKE SURVIVORS
1300	VALERO, F; DIAZ-RODRIGUEZ, M; VALLES, M; BESA, A; BERNABEU, E; VALERA, A	RECONFIGURATION OF A PARALLEL KINEMATIC MANIPULATOR WITH 2T2R MOTIONS FOR AVOIDING SINGULARITIES THROUGH MINIMIZING ACTUATOR FORCES
1301	VALDIVIA, CHG; ORTEGA, AB; SALAZAR, MAO; ESCOBEDO, JLC; VILLEDA, MAL	CONTROL OF A HIP REHABILITATION ROBOT USING A VIRTUAL PROTOTYPE
1302	VALDIVIA, CHG; ORTEGA, AB; SALAZAR, MAO; ESCOBEDO, JLC	DESIGN AND ANALYSIS OF A NEW ROBOTIC MECHANISM FOR LOWER LIMBS REHABILITATION
1303	VALDEZ, SI; GUTIERREZ-CARMONA, I; KESHTKAR, S; HERNANDEZ, EE	KINEMATIC AND DYNAMIC DESIGN AND OPTIMIZATION OF A PARALLEL REHABILITATION ROBOT
1304	VALDES, BA; VAN DER LOOS, HFM	BIOFEEDBACK VS. GAME SCORES FOR REDUCING TRUNK COMPENSATION AFTER STROKE: A RANDOMIZED CROSSOVER TRIAL
1305	VALDES, BA; SCHNEIDER, AN; VAN DER LOOS, HFM	REDUCING TRUNK COMPENSATION IN STROKE SURVIVORS: A RANDOMIZED CROSSOVER TRIAL COMPARING VISUAL AND FORCE FEEDBACK MODALITIES
1306	VALDES, BA; KHOSHNAM, M; NEVA, JL; MENON, C	ROBOTICS-ASSISTED VISUAL-MOTOR TRAINING INFLUENCES ARM POSITION SENSE IN THREE-DIMENSIONAL SPACE
1307	VALDES, BA; KHOSHNAM, M; NEVA, JL; MENON, C	ROBOT-AIDED UPPER-LIMB PROPRIOCEPTIVE TRAINING IN THREE-DIMENSIONAL SPACE
1308	VALDES, BA; HILDERMAN, CGE; HUNG, CT; SHIRZAD, N; VAN DER LOOS, HFM	USABILITY TESTING OF GAMING AND SOCIAL MEDIA APPLICATIONS FOR STROKE AND CEREBRAL PALSY UPPER LIMB REHABILITATION
1309	VALBUENA, D; CYRIACKS, M; FRIMAN, O; VOLOSYAK, I; GRASER, A	BRAIN-COMPUTER INTERFACE FOR HIGH-LEVEL CONTROL OF REHABILITATION ROBOTIC SYSTEMS
1310	VAKNIN, Z; PERRI, T; LAU, S; DELAND, C; DRUMMOND, N; ROSBERGER, Z; GOURDJI, I; GOTLIEB, WH	OUTCOME AND QUALITY OF LIFE IN A PROSPECTIVE COHORT OF THE FIRST 100 ROBOTIC SURGERIES FOR ENDOMETRIAL CANCER, WITH FOCUS ON ELDERLY PATIENTS
1311	VAISMAN, L; DIPIETRO, L; KREBS, HI	A COMPARATIVE ANALYSIS OF SPEED PROFILE MODELS FOR WRIST POINTING MOVEMENTS
1312	VAIDYANATHAN, R; FARGUES, M; GUPTA, L; KOTA, S; LIN, D; WEST, J	A DUAL-MODE HUMAN-MACHINE INTERFACE FOR ROBOTIC CONTROL BASED ON ACOUSTIC SENSITIVITY OF THE AURAL CAVITY
1313	VAIDYA, M; FLINT, RD; WANG, PT; BARRY, A; LI, YC; GHASSEMI, M; TOMIC, G; YAO, J; CARMONA, C; MUGLER, EM; GALLICK, S; DRIVER, S; BRKIC, N; RIPLEY, D; LIU, C; KAMPER, D; DO, AH; SLUTZKY, MW	HEMICRANIECTOMY IN TRAUMATIC BRAIN INJURY: A NONINVASIVE PLATFORM TO INVESTIGATE HIGH GAMMA ACTIVITY FOR BRAIN MACHINE INTERFACES
1314	VAIDA, C; BIRLESCU, I; PISLA, A; ULINICI, IM; TARNITA, D; CARBONE, G; PISLA, D	SYSTEMATIC DESIGN OF A PARALLEL ROBOTIC SYSTEM FOR LOWER LIMB REHABILITATION
1315	VAIDA, C; BIRLESCU, I; PISLA, A; CARBONE, G; PLITEA, N; ULINICI, I; GHERMAN, B; PUSKAS, F; TUCAN, P; PISLA, D	RAISE - AN INNOVATIVE PARALLEL ROBOTIC SYSTEM FOR LOWER LIMB REHABILITATION
1316	VAHDAT, S; DARAINY, M; THIEL, A; OSTRY, DJ	A SINGLE SESSION OF ROBOT-CONTROLLED PROPRIOCEPTIVE TRAINING MODULATES FUNCTIONAL CONNECTIVITY OF SENSORY MOTOR NETWORKS AND IMPROVES REACHING ACCURACY IN CHRONIC STROKE
1317	UTOMO, B; TRIWIYANTO; SUHARTINI; LUTHFIYAH, S; MUDJIONO, U	IMPACT OF ROBOTIC EXOSKELETON BASED ON ELECTROMYOGRAPHY FOR REHABILITATION OF POST STROKE PATIENT
1318	USUI, T; KATO, N; NOMURA, Y; MATSUI, H	THE THERAPEUTIC EXERCISE FOR ARM ASSISTED BY 6-DOF MANIPULATOR
1319	USUI, T; KATO, N; NOMURA, Y; MATSUI, H	THE REHABILITATION EXERCISE FOR ARM ASSISTED BY 6-DOF MANIPULATOR
1320	USMAN, H; ZHOU, Y; METCALFE, B; ZHANG, DG	A FUNCTIONAL ELECTRICAL STIMULATION SYSTEM OF HIGH-DENSITY ELECTRODES WITH AUTO-CALIBRATION FOR OPTIMAL SELECTIVITY
1321	USHIBA, J; MORISHITA, A; MAEDA, T	A TASK-ORIENTED BRAIN-COMPUTER INTERFACE REHABILITATION SYSTEM FOR PATIENTS WITH STROKE HEMIPLEGIA
1322	URUSHIMA, Y; SAITO, Y; NEGOTO, H; LAPIERRE, L	STUDY OF UPPER LIMB POWERED ORTHOSIS USING BILATERAL SERVO ACTUATOR DROVE BY BI-ARTICULAR CYLINDER
1323	URSANU, A; STANCIU, S; CIMPOESU, N; DUMITRU, M; PARASCHIV, C	IMPLEMENTATION OF SHAPE MEMORY ALLOYS AS ACTIVE ELEMENTS IN INJURIES RECUPERATIVE EQUIPMENT
1324	URENDES, E; ASIN-PRIETO, G; CERES, R; GARCIA-CARMONA, R; RAYA, R; PONS, JL	HYBRID: AMBULATORY ROBOTIC GAIT TRAINER WITH MOVEMENT INDUCTION AND PARTIAL WEIGHT SUPPORT
1325	URDIALES, C; PEREZ, EJ; PEINADO, G; FDEZ-CARMONA, M; PEULA, JM; ANNICCHIARICO, R; SANDOVAL, F; CALTAGIRONE, C	ON THE CONSTRUCTION OF A SKILL-BASED WHEELCHAIR NAVIGATION PROFILE
1326	URDIALES, C; FERNANDEZ-CARMONA, M; PEULA, JM; CORTES, U; ANNICHIARICCO, R; CALTAGIRONE, C; SANDOVAL, F	WHEELCHAIR COLLABORATIVE CONTROL FOR DISABLED USERS NAVIGATING INDOORS
1327	URDIALES, C	THE BARE NECESSITIES: ADAPTIVE ASSISTANCE FOR WHEELCHAIR CONTROL
1328	UNLUHISARCIKLI, O; WEINBERG, B; SIVAK, M; MIRELMAN, A; BONATO, P; MAVROIDIS, C	A ROBOTIC HAND REHABILITATION SYSTEM WITH INTERACTIVE GAMING USING NOVEL ELECTRO-RHEOLOGICAL FLUID BASED ACTUATORS
1329	UNLUHISARCIKLI, O; PIETRUSINSKI, M; WEINBERG, B; BONATO, P; MAVROIDIS, C	DESIGN AND CONTROL OF A ROBOTIC LOWER EXTREMITY EXOSKELETON FOR GAIT REHABILITATION
1330	UNG, RV; LAPOINTE, NP; ROULEAU, P; GUERTIN, PA	NON-ASSISTED TREADMILL TRAINING DOES NOT IMPROVE MOTOR RECOVERY AND BODY COMPOSITION IN SPINAL CORD-TRANSECTED MICE
1331	UNANYAN, NN; BELOV, AA	SIGNAL-BASED APPROACH TO EMG-SENSOR FAULT DETECTION IN UPPER LIMB PROSTHETICS
1332	UNAL, R; PATOGLU, V	OPTIMAL DIMENSIONAL SYNTHESIS OF A DUAL PURPOSE HAPTIC EXOSKELETON
1333	UMEMURA, A; SAITO, Y; FUJISAKI, K	A STUDY ON POWER-ASSISTED REHABILITATION ROBOT ARMS OPERATED BY PATIENT WITH UPPER LIMB DISABILITIES
1334	ULUER, P; KOSE, H; OZ, BK; AYDINALEV, TC; BARKANA, DE	TOWARDS AN AFFECTIVE ROBOT COMPANION FOR AUDIOLOGY REHABILITATION: HOW DOES PEPPER FEEL TODAY?
1335	ULLAH, S; OTMANE, S; MALLEM, M; RICHARD, P	COOPERATIVE TELEOPERATION TASK IN VIRTUAL ENVIRONMENT INFLUENCE OF VISUAL AIDS AND ORAL COMMUNICATION
1336	ULLAH, MI; AJWAD, SA; IRFAN, M; IQBAL, J	NON-LINEAR CONTROL LAW FOR ARTICULATED SERIAL MANIPULATORS: SIMULATION AUGMENTED WITH HARDWARE IMPLEMENTATION
1337	ULLAH, MI; AJWAD, SA; IRFAN, M; IQBAL, J	MPC AND H-INFINITY BASED FEEDBACK CONTROL OF NON-LINEAR ROBOTIC MANIPULATOR
1338	UGURLU, B; OSHIMA, H; SARIYILDIZ, E; NARILDYO, T; BABIC, J	ACTIVE COMPLIANCE CONTROL REDUCES UPPER BODY EFFORT IN EXOSKELETON-SUPPORTED WALKING
1339	UGURLU, B; NISHIMURA, M; HYODO, K; KAWANISHI, M; NARIKIYO, T	PROOF OF CONCEPT FOR ROBOT-AIDED UPPER LIMB REHABILITATION USING DISTURBANCE OBSERVERS
1340	UGURLU, B; ACER, M; BARKANA, DE; GOCEK, I; KUCUKYILMAZ, A; ARSLAN, YZ; BASTURK, H; SAMUR, E; UGUR, E; UNAL, R; BEBEK, O	A SOFT PLUS RIGID HYBRID EXOSKELETON CONCEPT IN SCISSORS-PENDULUM MODE: A SUIT FOR HUMAN STATE SENSING AND AN EXOSKELETON FOR ASSISTANCE
1341	UGARTEMENDIA, A; ROSQUETE, D; GIL, JJ; DIAZ, I; BORRO, D	MACHINE LEARNING FOR ACTIVE GRAVITY COMPENSATION IN ROBOTICS: APPLICATION TO NEUROLOGICAL REHABILITATION SYSTEMS
1342	UEYAMA, Y; KUBO, T; SHIBATA, M	ROBOTIC HIP-DISARTICULATION PROSTHESIS: EVALUATION OF PROSTHETIC GAITS IN A NON-AMPUTEE INDIVIDUAL
1343	UENO, T; WATANABE, H; KAWAMOTO, H; SHIMIZU, Y; ENDO, A; SHIMIZU, T; ISHIKAWA, K; KADONE, H; OHTO, T; KAMADA, H; MARUSHIMA, A; HADA, Y; MUROI, A; SANKAI, Y; ISHIKAWA, E; MATSUMURA, A; YAMAZAKI, M	FEASIBILITY AND SAFETY OF ROBOT SUIT HAL TREATMENT FOR ADOLESCENTS AND ADULTS WITH CEREBRAL PALSY
1344	UEKI, S; NISHIMOTO, Y; ABE, M; KAWASAKI, H; ITO, S; ISHIGURE, Y; MIZUMOTO, J; OJIKA, T	DEVELOPMENT OF VIRTUAL REALITY EXERCISE OF HAND MOTION ASSIST ROBOT FOR REHABILITATION THERAPY BY PATIENT SELF-MOTION CONTROL
1345	UEKI, S; KAWASAKI, H; ITO, S; NISHIMOTO, Y; ABE, M; AOKI, T; ISHIGURE, Y; OJIKA, T; MOURI, T	DEVELOPMENT OF A HAND-ASSIST ROBOT WITH MULTI-DEGREES-OF-FREEDOM FOR REHABILITATION THERAPY
1346	UEDA, J; MING, D; KRISHNAMOORTHY, V; SHINOHARA, M; OGASAWARA, T	INDIVIDUAL MUSCLE CONTROL USING AN EXOSKELETON ROBOT FOR MUSCLE FUNCTION TESTING
1347	UEDA, J; LACEY, L; TURKSEVEN, M; SHINOHARA, M; MALIKI, A; KOVALENKO, I	ROBOTIC REHABILITATION EXERCISE IN HEMIPARETIC LIMBS BASED ON FUNCTIONAL SYNCHRONIZATION OF VOLUNTARY AND INVOLUNTARY NERVE IMPULSES
1348	UEDA, J; LACEY, L; TURKSEVEN, M; SHINOHARA, M; KOVALENKO, I; KIM, E; SULEJMANI, F	ROBOTIC NEUROMUSCULAR FACILITATION FOR REGAINING NEURAL ACTIVATION IN HEMIPARETIC LIMBS
1349	UEDA, J; HYDERABADWALA, M; KRISHNAMOORTHY, V; SHINOHARA, M	MOTOR TASK PLANNING FOR NEUROMUSCULAR FUNCTION TESTS USING AN INDIVIDUAL MUSCLE CONTROL TECHNIQUE
1350	UEBA, T; HAMADA, O; OGATA, T; INOUE, T; SHIOTA, E; SANKAI, Y	FEASIBILITY AND SAFETY OF ACUTE PHASE REHABILITATION AFTER STROKE USING THE HYBRID ASSISTIVE LIMB ROBOT SUIT
1351	UDOEKWERE, UI; RAMAKRISHNAN, A; MBI, L; GISZTER, SF	ROBOT APPLICATION OF ELASTIC FIELDS TO THE PELVIS OF THE SPINAL TRANSECTED RAT: A TOOL FOR DETAILED ASSESSMENT AND REHABILITATION.
1352	UDOEKWERE, UI; OZA, CS; GISZTER, SF	TEACHING ADULT RATS SPINALIZED AS NEONATES TO WALK USING TRUNK ROBOTIC REHABILITATION: ELEMENTS OF SUCCESS, FAILURE, AND DEPENDENCE
1353	UCHITOMI, H; SUZUKI, K; NISHI, T; HOVE, MJ; WADA, Y; ORIMO, S; MIYAKE, Y	INTERPERSONAL SYNCHRONY-BASED DYNAMIC STABILIZATION OF THE GAIT RHYTHM BETWEEN HUMAN AND VIRTUAL ROBOT - CLINICAL APPLICATION TO FESTINATING GAIT OF PARKINSON'S DISEASE PATIENT
1354	UCHIDA, M; MORITA, Y; MAGASAKI, M; UKAI, H; MATSUI, N	DEVELOPMENT OF REHABILITATION TRAINING SUPPORT SYSTEM OF UPPER LIMB MOTOR FUNCTION FOR PERSONALIZED REHABILITATION
1355	UCHIDA, H; MURAKAMI, T	AN APPROACH TO POWER ASSIST HAND EXOSKELETON FOR PATIENTS WITH PARALYSIS
1356	UCAR, DE; PAKER, N; BUGDAYCI, D	LOKOMAT: A THERAPEUTIC CHANCE FOR PATIENTS WITH CHRONIC HEMIPLEGIA
1357	UBEDA, A; IANEZ, E; BADESA, J; MORALES, R; AZORIN, JM; GARCIA, N	CONTROL STRATEGIES OF AN ASSISTIVE ROBOT USING A BRAIN-MACHINE INTERFACE
1358	UBEDA, A; DEL VECCHIO, A; VUJAKLIJA, I; FARINA, D	ANALYSIS OF INTRAMUSCULAR MOTOR UNIT COHERENCE IN THE TIBIALIS ANTERIOR MUSCLE AS A TOOL FOR THE ASSESSMENT OF ROBOT-ASSISTED REHABILITATION
1359	UBEDA, A; AZORIN, JM; FARINA, D; SARTORI, M	ESTIMATION OF NEUROMUSCULAR PRIMITIVES FROM EEG SLOW CORTICAL POTENTIALS IN INCOMPLETE SPINAL CORD INJURY INDIVIDUALS FOR A NEW CLASS OF BRAIN-MACHINE INTERFACES
1360	TZORAKOLEFTHERAKIS, E; MURPHEY, TD	CONTROLLERS AS FILTERS: NOISE-DRIVEN SWING-UP CONTROL BASED ON MAXWELL'S DEMON
1361	TZORAKOLEFTHERAKIS, E; BENGTSON, MC; MUSSA-IVALDI, FA; SCHEIDT, RA; MURPHEY, TD	TACTILE PROPRIOCEPTIVE INPUT IN ROBOTIC REHABILITATION AFTER STROKE
1362	TZEMANAKI, A; RAABE, D; DOGRAMADZI, S	DEVELOPMENT OF A NOVEL ROBOTIC SYSTEM FOR HAND REHABILITATION
1363	TYRYSHKIN, K; CODERRE, AM; GLASGOW, JI; HERTER, TM; BAGG, SD; DUKELOW, SP; SCOTT, SH	A ROBOTIC OBJECT HITTING TASK TO QUANTIFY SENSORIMOTOR IMPAIRMENTS IN PARTICIPANTS WITH STROKE
1364	TWARDOWSKI, MD; ROY, SH; LI, Z; CONTESSA, P; DE LUCA, G; KLINE, JC	MOTOR UNIT DRIVE: A NEURAL INTERFACE FOR REAL-TIME UPPER LIMB PROSTHETIC CONTROL
1365	TUTAK, JS	VIRTUAL REALITY AND EXERCISES FOR PARETIC UPPER LIMB OF STROKE SURVIVORS
1366	TUTAK, JS	DESIGN OF ELISE ROBOT FOR THE PARETIC UPPER LIMB OF STROKE SURVIVORS
1367	TURP, M; GONZALEZ, JC; PULIDO, JC; FERNANDEZ, F	DEVELOPING A ROBOT-GUIDED INTERACTIVE SIMON GAME FOR PHYSICAL AND COGNITIVE TRAINING
1368	TUROLLA, A; ALBASINI, OAD; OBOE, R; AGOSTINI, M; TONIN, P; PAOLUCCI, S; SANDRINI, G; VENNERI, A; PIRON, L	HAPTIC-BASED NEUROREHABILITATION IN POSTSTROKE PATIENTS: A FEASIBILITY PROSPECTIVE MULTICENTRE TRIAL FOR ROBOTICS HAND REHABILITATION
1369	TURNER, DL; TANG, XJ; WINTERBOTHAM, W; KMETOVA, M	RECOVERY OF SUBMAXIMAL UPPER LIMB FORCE PRODUCTION IS CORRELATED WITH BETTER ARM POSITION CONTROL AND MOTOR IMPAIRMENT EARLY AFTER A STROKE
1370	TURLAPATY, AC; GOKARAJU, B	FEATURE ANALYSIS FOR CLASSIFICATION OF PHYSICAL ACTIONS USING SURFACE EMG DATA
1371	TURKSTRA, LS	REHABILITATION FOR ADULTS WITH TRAUMATIC BRAIN INJURY: WHERE WILL WE BE CLINICALLY IN 2026?
1372	TURKSEVEN, M; UEDA, J	OBSERVER BASED IMPEDANCE CONTROL OF A PNEUMATIC SYSTEM WITH LONG TRANSMISSION LINES
1373	TURKSEVEN, M; KOVALENKO, I; KIM, E; UEDA, J	ANALYSIS OF A TELE-OPERATED MRI-COMPATIBLE VANE ACTUATOR FOR NEUROMUSCULAR FACILITATION IN HEMIPARETIC LIMBS
1374	TURIEL, M; SITIA, S; CICALA, S; MAGAGNIN, V; BO, I; PORTA, A; CAIANI, E; RICCI, C; LICARI, V; COLONNA, VDG; TOMASONI, L	ROBOTIC TREADMILL TRAINING IMPROVES CARDIOVASCULAR FUNCTION IN SPINAL CORD INJURY PATIENTS
1375	TURGEON, P; LALIBERTE, T; ROUTHIER, F; CAMPEAU-LECOURS, A	PRELIMINARY DESIGN OF AN ACTIVE STABILIZATION ASSISTIVE EATING DEVICE FOR PEOPLE LIVING WITH MOVEMENT DISORDERS
1376	TURGEON, P; DUBE, M; LALIBERTE, T; ARCHAMBAULT, PS; FLAMAND, VH; ROUTHIER, F; CAMPEAU-LECOURS, A	MECHANICAL DESIGN OF A NEW DEVICE TO ASSIST EATING IN PEOPLE WITH MOVEMENT DISORDERS
1377	TURCHETTI, L; VITALE, F; ACCOTO, D; GUGLIELMELLI, E; ANNESINI, MC	HYDROGEN PEROXIDE DECOMPOSITION AS A SOURCE OF PROPELLANT GAS FOR ACTUATORS IN REHABILITATION ROBOTICS: A FEASIBILITY STUDY
1378	TUNIK, E; ADAMOVICH, SV	REMAPPING IN THE IPSILESIONAL MOTOR CORTEX AFTER VR-BASED TRAINING: A PILOT FMRI STUDY
1379	TUNG, SW; GUAN, CT; ANG, KK; PHUA, KS; WANG, CC; ZHAO, L; TEO, WP; CHEW, E	MOTOR IMAGERY BCI FOR UPPER LIMB STROKE REHABILITATION: AN EVALUATION OF THE EEG RECORDINGS USING COHERENCE ANALYSIS
1380	TUNG, SW; GUAN, CT; ANG, KK; PHUA, KS; WANG, CC; KUAH, CWK; CHUA, KSG; NG, YS; ZHAO, L; CHEW, E	A MEASUREMENT OF MOTOR RECOVERY FOR MOTOR IMAGERY-BASED BCI USING EEG COHERENCE ANALYSIS
1381	TUMMALA, N; VENKATASUBRAMANIAN, K; UMAMAHESWARI, V	EMBEDDED SYSTEM FOR CLASSIFICATION OF UPPER LIMB MOVEMENT DURING ACTION USING EEG
1382	TUCKER, MR; SHIROTA, C; LAMBERCY, O; SULZER, JS; GASSERT, R	DESIGN AND CHARACTERIZATION OF AN EXOSKELETON FOR PERTURBING THE KNEE DURING GAIT
1383	TUCKER, MR; GASSERT, R	DIFFERENTIAL-DAMPER TOPOLOGIES FOR ACTUATORS IN REHABILITATION ROBOTICS
1384	TUCKER, M; CHENG, M; NOVOSELLER, E; CHENG, R; YUE, YS; BURDICK, JW; AMES, AD	HUMAN PREFERENCE-BASED LEARNING FOR HIGH-DIMENSIONAL OPTIMIZATION OF EXOSKELETON WALKING GAITS
1385	TU, Y; ZHU, AB; SONG, JY; SHEN, H; SHEN, ZT; ZHANG, XD; CAO, GZ	AN ADAPTIVE SLIDING MODE VARIABLE ADMITTANCE CONTROL METHOD FOR LOWER LIMB REHABILITATION EXOSKELETON ROBOT
1386	TU, XK; ZHOU, X; LI, JX; SU, C; SUN, XT; HAN, HL; JIANG, XB; HE, JP	ITERATIVE LEARNING CONTROL APPLIED TO A HYBRID REHABILITATION EXOSKELETON SYSTEM POWERED BY PAM AND FES
1387	TU, XK; LI, JX; LI, J; SU, C; ZHANG, SL; LI, HR; CAO, JY; HE, JP	MODEL-BASED HYBRID COOPERATIVE CONTROL OF HIP-KNEE EXOSKELETON AND FES INDUCED ANKLE MUSCLES FOR GAIT REHABILITATION
1388	TU, XK; HUANG, J; YU, LG; XU, Q; HE, JP	DESIGN OF A WEARABLE REHABILITATION ROBOT INTEGRATED WITH FUNCTIONAL ELECTRICAL STIMULATION
1389	TU, XK; HUANG, J; HE, JP	LEG HYBRID REHABILITATION BASED ON HIP-KNEE EXOSKELETON AND ANKLE MOTION INDUCED BY FES
1390	TU, XK; HE, JP; WEN, Y; HUANG, J; HUANG, XH; HUANG, HL; GUO, M; YUAN, Y	COOPERATION OF ELECTRICALLY STIMULATED MUSCLE AND PNEUMATIC MUSCLE TO REALIZE RUPERT BI-DIRECTIONAL MOTION FOR GRASPING
1391	TU, XK; HAN, HL; HUANG, J; LI, J; SU, C; JIANG, XB; HE, JP	UPPER LIMB REHABILITATION ROBOT POWERED BY PAMS COOPERATES WITH FES ARRAYS TO REALIZE REACH-TO-GRASP TRAININGS
1392	TU, DCT; AHN, KK	NONLINEAR PID CONTROL TO IMPROVE THE CONTROL PERFORMANCE OF 2 AXES PNEUMATIC ARTIFICIAL MUSCLE MANIPULATOR USING NEURAL NETWORK
1393	TSVEOV, M; VENEV, P; CHAKAROV, D; VENEVA, I	SIMULATIONS AND EXPERIMENTAL EVALUATION OF AN ACTIVE ORTHOSIS FOR INTERACTION IN VIRTUAL ENVIRONMENTS
1394	TSUSAKA, Y; OKAZAKI, Y; FUDABA, Y; FUTAKUCHI, R; YAMAMOTO, M; SHIKATA, N; TERASHIMA, M; FUNATANI, T; SHIMA, H	DEVELOPMENT OF STANDING-UP MOTION ASSIST ROBOT TO REALIZE PHYSIOTHERAPIST SKILL FOR MUSCLE STRENGTH MAINTENANCE
1395	TSURUTA, K; OJIRO, T; USHIMI, N; MURAKAMI, K; SAKAKI, T	REHABILITATION CONTROLLER USING BRAIN ILLUSION
1396	TSUMUGIWA, T; WATANABE, Y; YOKOGAWA, R	DEVELOPMENT OF MECHANICAL LOAD ADJUSTING DEVICE WITH MOTION MEASUREMENT INTERFACE FOR ROBOTIC ASSISTIVE REHABILITATION SYSTEM
1397	TSUKAHARA, A; YOSHIDA, K; MATSUSHIMA, A; AJIMA, K; KURODA, C; MIZUKAMI, N; HASHIMOTO, M	EVALUATION OF WALKING SMOOTHNESS USING WEARABLE ROBOTIC SYSTEM CURARA (R) FOR SPINOCEREBELLAR DEGENERATION PATIENTS
1398	TSUKAHARA, A; YOSHIDA, K; MATSUSHIMA, A; AJIMA, K; KURODA, C; MIZUKAMI, N; HASHIMOTO, M	EFFECTS OF GAIT SUPPORT IN PATIENTS WITH SPINOCEREBELLAR DEGENERATION BY A WEARABLE ROBOT BASED ON SYNCHRONIZATION CONTROL
1399	TSUKAHARA, A; KAWANISHI, R; HASEGAWA, Y; SANKAI, Y	SIT-TO-STAND AND STAND-TO-SIT TRANSFER SUPPORT FOR COMPLETE PARAPLEGIC PATIENTS WITH ROBOT SUIT HAL
1400	TSUKAHARA, A; HASEGAWA, Y; EGUCHI, K; SANKAI, Y	RESTORATION OF GAIT FOR SPINAL CORD INJURY PATIENTS USING HAL WITH INTENTION ESTIMATOR FOR PREFERABLE SWING SPEED
1401	TSUJIOKA, K	DEVELOPMENT OF SUPPORT SYSTEM MODELED ON ROBOT SUIT HAL FOR PERSONALIZED EDUCATION AND LEARNING
1402	TSUJI, T; TANAKA, Y	TRACKING CONTROL PROPERTIES OF HUMAN-ROBOTIC SYSTEMS BASED ON IMPEDANCE CONTROL
1403	TSUJI, T; MOMIKI, C; SAKAINO, S	STIFFNESS CONTROL OF A PNEUMATIC REHABILITATION ROBOT FOR EXERCISE THERAPY WITH MULTIPLE STAGES
1404	TSUJI, T; MOMIKI, C; SAKAINO, S	DEVELOPMENT AND EVALUATION OF AN OPERATION INTERFACE FOR PHYSICAL THERAPY DEVICES BASED ON REHABILITATION DATABASE
1405	TSUJI, T; KANEKO, T; SAKAINO, S	MOTION MATCHING IN REHABILITATION DATABASES WITH FORCE AND POSITION INFORMATION
1406	TSUJI, T; ITOH, S; SAKAINO, S; HASEGAWA, Y	DEVELOPMENT OF AN UPPER LIMB REHABILITATION ROBOT WITH GUIDANCE CONTROL BY PNEUMATIC ARTIFICIAL MUSCLES
1407	TSUJI, T; HARADA, K; KANEKO, M	A NEURO-BASED ADAPTIVE TRAINING METHOD FOR ROBOTIC REHABILITATION AIDS
1408	TSUI, KM; FEIL-SEIFER, DJ; MATARIC, MJ; YANCO, HA	PERFORMANCE EVALUATION METHODS FOR ASSISTIVE ROBOTIC TECHNOLOGY
1409	TSUGE, BY; MCCARTHY, JM	AN ADJUSTABLE SINGLE DEGREE-OF-FREEDOM SYSTEM TO GUIDE NATURAL WALKING MOVEMENT FOR REHABILITATION
1410	TSUCHIMOTO, S; SHINDO, K; HOTTA, F; HANAKAWA, T; LIU, MG; USHIBA, J	SENSORIMOTOR CONNECTIVITY AFTER MOTOR EXERCISE WITH NEUROFEEDBACK IN POST-STROKE PATIENTS WITH HEMIPLEGIA
1411	TSOI, YH; XIE, SQ; MALLINSON, GD	JOINT FORCE CONTROL OF PARALLEL ROBOT FOR ANKLE REHABILITATION
1412	TSOI, YH; XIE, SQ	ONLINE ESTIMATION ALGORITHM FOR A BIAXIAL ANKLE KINEMATIC MODEL WITH CONFIGURATION DEPENDENT JOINT AXES
1413	TSOI, YH; XIE, SQ	IMPEDANCE CONTROL OF ANKLE REHABILITATION ROBOT
1414	TSOI, YH; XIE, SQ	DESIGN AND CONTROL OF A PARALLEL ROBOT FOR ANKLE REHABILITATION
1415	TSILOMITROU, O; GKOUNTAS, K; EVANGELIOU, N; DERMATAS, E	ON THE DEVELOPMENT OF A WIRELESS MOTION CAPTURE SENSOR NODE FOR UPPER LIMB REHABILITATION
1416	TSENG, YH; KANG, SC; CHANG, JR; LEE, CH	STRATEGIES FOR AUTONOMOUS ROBOTS TO INSPECT PAVEMENT DISTRESSES
1417	TSENG, TY; LIN, YJ; HSU, WC; LIN, LF; KUO, CH	A NOVEL RECONFIGURABLE GRAVITY BALANCER FOR LOWER-LIMB REHABILITATION WITH SWITCHABLE HIP/KNEE-ONLY EXERCISE
1418	TSARDOULIAS, EG; KINTSAKIS, AM; PANAYIOTOU, K; THALLAS, AG; REPPOU, SE; KARAGIANNIS, GG; ITURBURU, M; ARAMPATZIS, S; ZIELINSKI, C; PRUNET, V; PSOMOPOULOS, FE; SYMEONIDIS, AL; MITKAS, PA	TOWARDS AN INTEGRATED ROBOTICS ARCHITECTURE FOR SOCIAL INCLUSION - THE RAPP PARADIGM
1419	TSAI, YT; LIN, WA	DESIGN OF AN INTELLIGENT COGNITION ASSISTANT FOR PEOPLE WITH COGNITIVE IMPAIRMENT
1420	TSAI, YL; HUANG, JJ; PU, SW; CHEN, HP; HSU, SC; CHANG, JY; PEI, YC	USABILITY ASSESSMENT OF A CABLE-DRIVEN EXOSKELETAL ROBOT FOR HAND REHABILITATION
1421	TSAI, TC; CHIANG, MH	DESIGN AND CONTROL OF A 1-DOF ROBOTIC LOWER-LIMB SYSTEM DRIVEN BY NOVEL SINGLE PNEUMATIC ARTIFICIAL MUSCLE
1422	TSAI, BC; WANG, WW; HSU, LC; FU, LC; LAI, JS	AN ARTICULATED REHABILITATION ROBOT FOR UPPER LIMB PHYSIOTHERAPY AND TRAINING
1423	TSAI, AC; HSIEH, TH; LUH, JJ; LIN, TT	A COMPARISON OF UPPER-LIMB MOTION PATTERN RECOGNITION USING EMG SIGNALS DURING DYNAMIC AND ISOMETRIC MUSCLE CONTRACTIONS
1424	TSAGARIKIS, NG; JAFARI, A; CALDWELL, DG	A NOVEL VARIABLE STIFFNESS ACTUATOR: MINIMIZING THE ENERGY REQUIREMENTS FOR THE STIFFNESS REGULATION
1425	TSAGARAKIS, NG; CALDWELL, DG	IMPROVING MOUSE-BASED COMPUTER INTERACTION IN USERS WITH WEAK UPPER LIMB MOTION CONTROL USING A HAPTIC ASSISTIVE SYSTEM
1426	TSAGARAKIS, NG; CALDWELL, DG	DEVELOPMENT AND CONTROL OF A 'SOFT-ACTUATED' EXOSKELETON FOR USE IN PHYSIOTHERAPY AND TRAINING
1427	TSABEDZE, T; HARTMAN, E; ABREGO, E; BRENNAN, C; ZHANG, J	TSA-BRAG: A TWISTED STRING ACTUATOR-POWERED BIOMIMETIC ROBOTIC ASSISTIVE GLOVE
1428	TRYON, J; FRIEDMAN, E; TREJOS, AL	PERFORMANCE EVALUATION OF EEG/EMG FUSION METHODS FOR MOTION CLASSIFICATION
1429	TRUJILLO, P; MASTROPIETRO, A; SCANO, A; CHIAVENNA, A; MRAKIC-SPOSTA, S; CAIMMI, M; MOLTENI, F; RIZZO, G	QUANTITATIVE EEG FOR PREDICTING UPPER LIMB MOTOR RECOVERY IN CHRONIC STROKE ROBOT-ASSISTED REHABILITATION
1430	TROTT, RE; KLEINIG, TJ; HILLIER, SL; HOBBS, DA; REYNOLDS, KJ	A MODULAR HYBRID EXOSKELETAL-SOFT GLOVE FOR HIGH DEGREE OF FREEDOM MONITORING CAPABILITY
1431	TROPEA, P; MONACO, V; POSTERARO, F; MICERA, S	MODIFICATIONS OF MUSCLE SYNERGIES DURING ADAPTATION TO UPPER LIMB DIVERGENT FORCE FIELDS IN HEALTHY SUBJECTS
1432	TROPEA, P; MONACO, V; COSCIA, M; POSTERARO, F; MICERA, S	EFFECTS OF EARLY AND INTENSIVE NEURO-REHABILITATIVE TREATMENT ON MUSCLE SYNERGIES IN ACUTE POST-STROKE PATIENTS: A PILOT STUDY
1433	TRONCOSSI, M; PARENTI-CASTELLI, V; DAVALLI, A	DESIGN OF UPPER LIMB PROSTHESES: A NEW SUBJECT-ORIENTED APPROACH
1434	TRONCOSSI, M; FOUMASHI, MM; CARRICATO, M; CASTELLI, VP	FEASIBILITY STUDY OF A HAND EXOSKELETON FOR REHABILITATION OF POST-STROKE PATIENTS
1435	TRONCOSSI, M; CAMINATI, R; PARENTI-CASTELLI, V	DETERMINATION OF THE DESIGN SPECIFICATIONS OF A POWERED HUMERAL ROTATOR FOR A MYOELECTRIC PROSTHESIS
1436	TRONCOSSI, M; BORGHI, C; CHIOSSI, M; DAVALLI, A; PARENTI-CASTELLI, V	DEVELOPMENT OF A PROSTHESIS SHOULDER MECHANISM FOR UPPER LIMB AMPUTEES: APPLICATION OF AN ORIGINAL DESIGN METHODOLOGY TO OPTIMIZE FUNCTIONALITY AND WEARABILITY
1437	TROMPETTO, C; MARINELLI, L; MORI, L; COSSU, E; ZILIOLI, R; SIMONINI, M; ABBRUZZESE, G; BARATTO, L	POSTACTIVATION DEPRESSION CHANGES AFTER ROBOTIC-ASSISTED GAIT TRAINING IN HEMIPLEGIC STROKE PATIENTS
1438	TROCHIMCZUK, R; HUSCIO, T; GRYMEK, S; SZALEWSKA, D	REHABILITATION DEVICE SUPPORTING ACTIVE AND PASSIVE UPPER LIMB EXERCISES
1439	TRLEP, M; MIHELJ, M; PUH, U; MUNIH, M	REHABILITATION ROBOT WITH PATIENT-COOPERATIVE CONTROL FOR BIMANUAL TRAINING OF HEMIPARETIC SUBJECTS
1440	TRLEP, M; MIHELJ, M; MUNIH, M	SKILL TRANSFER FROM SYMMETRIC AND ASYMMETRIC BIMANUAL TRAINING USING A ROBOTIC SYSTEM TO SINGLE LIMB PERFORMANCE
1441	TRIPATHI, GN; WAGATSUMA, H; DIMITROVA, M; VIRCIKOVA, M; SINCAK, P	A METHOD TO EVALUATE INTUITIVE SENSE BY USING A ROBOTIC TOOL: TOWARDS ENGINEERING FOR ASSISTIVE TECHNOLOGY AND ACCESSIBILITY
1442	TRIPANPITAK, K; TARVAINEN, TVJ; SONMEZISIK, I; WU, J; YU, WW	DESIGN A SOFT ASSISTIVE DEVICE FOR ELBOW MOVEMENT TRAINING IN PERIPHERAL NERVE INJURIES
1443	TRINH, TQ; VORNDRAN, A; SCHUETZ, B; JAESCHKE, B; MAYFARTH, A; SCHEIDIG, A; GROSS, HM	AUTONOMOUS MOBILE GAIT TRAINING ROBOT FOR ORTHOPEDIC REHABILITATION IN A CLINICAL ENVIRONMENT
1444	TRINCADO-ALONSO, F; LOPEZ-LARRAZ, E; RESQUIN, F; ARDANZA, A; PEREZ-NOMBELA, S; PONS, JL; MONTESANO, L; GIL-AGUDO, A	A PILOT STUDY OF BRAIN-TRIGGERED ELECTRICAL STIMULATION WITH VISUAL FEEDBACK IN PATIENTS WITH INCOMPLETE SPINAL CORD INJURY
1445	TRIGNANO, C; CASTELLI, A; DELL'ORFANO, V; MAZZEO, E	THE QUANTITATIVE EVALUATION OF PERMANENT DISABILITY IN FORENSIC MEDICINE THROUGH STEREO PHOTOGRAMMETRIC TECHNOLOGY
1446	TRIGILI, E; CREA, S; MOISE, M; BALDONI, A; CEMPINI, M; ERCOLINI, G; MARCONI, D; POSTERARO, F; CARROZZA, MC; VITIELLO, N	DESIGN AND EXPERIMENTAL CHARACTERIZATION OF A SHOULDER-ELBOW EXOSKELETON WITH COMPLIANT JOINTS FOR POST-STROKE REHABILITATION
1447	TRIEU, HT; NGUYEN, HT; WILLEY, K	ADVANCED OBSTACLE AVOIDANCE FOR A LASER BASED WHEELCHAIR USING OPTIMISED BAYESIAN NEURAL NETWORKS
1448	TRICCAS, LT; BURRIDGE, JH; HUGHES, AM; MEADMORE, KL; DONOVAN-HALL, M; ROTHWELL, JC; VERHEYDEN, G	A QUALITATIVE STUDY EXPLORING VIEWS AND EXPERIENCES OF PEOPLE WITH STROKE UNDERGOING TRANSCRANIAL DIRECT CURRENT STIMULATION AND UPPER LIMB ROBOT THERAPY
1449	TRICCAS, LT; BURRIDGE, JH; HUGHES, A; VERHEYDEN, G; DESIKAN, M; ROTHWELL, J	A DOUBLE-BLINDED RANDOMISED CONTROLLED TRIAL EXPLORING THE EFFECT OF ANODAL TRANSCRANIAL DIRECT CURRENT STIMULATION AND UNI-LATERAL ROBOT THERAPY FOR THE IMPAIRED UPPER LIMB IN SUB-ACUTE AND CHRONIC STROKE
1450	TREVINO, J; LEE, H	SEX DIFFERENCES IN 2-DOF HUMAN ANKLE STIFFNESS IN RELAXED AND CONTRACTED MUSCLES
1451	TREGER, I; FARAN, S; RING, H	ROBOT-ASSISTED THERAPY FOR NEUROMUSCULAR TRAINING OF SUB-ACUTE STROKE PATIENTS. A FEASIBILITY STUDY
1452	TREERS, L; LO, R; CHEUNG, M; GUY, A; GUGGENHEIM, J; PARIETTI, F; ASADA, H	DESIGN AND CONTROL OF LIGHTWEIGHT SUPERNUMERARY ROBOTIC LIMBS FOR SITTING/STANDING ASSISTANCE
1453	TREADWAY, E; GAN, ZY; REMY, CD; GILLESPIE, RB	TOWARD CONTROLLABLE HYDRAULIC COUPLING OF JOINTS IN A WEARABLE ROBOT
1454	TRAVNIK, JB; PILARSKI, PM	REPRESENTING HIGH-DIMENSIONAL DATA TO INTELLIGENT PROSTHESES AND OTHER WEARABLE ASSISTIVE ROBOTS: A FIRST COMPARISON OF TILE CODING AND SELECTIVE KANERVA CODING
1455	TRAN, T; CHANG, LC; ALMUBARK, I; BOCHNIEWICZ, EM; SHU, LQ; LUM, PS; DROMERICK, A	ROBUST CLASSIFICATION OF FUNCTIONAL AND NONFUNCTIONAL ARM MOVEMENT AFTER STROKE USING A SINGLE WRIST-WORN SENSOR DEVICE
1456	TRAN, QV; KIM, S; LEE, K; RYU, J	PRELIMINARY RESULTS OF FORCE/TORQUE SENSORLESS IMPEDANCE CONTROL FOR WALKBOT
1457	TRAN, QV; KIM, S; LEE, K; KANG, S; RYU, J	FORCE/TORQUE SENSORLESS IMPEDANCE CONTROL FOR INDIRECT DRIVEN ROBOT-AIDED GAIT REHABILITATION SYSTEM
1458	TRAN, P; JEONG, S; WOLF, S; DESAI, JP	PATIENT-SPECIFIC, VOICE-CONTROLLED, ROBOTIC FLEXOTENDON GLOVE-II SYSTEM FOR SPINAL CORD INJURY
1459	TRAN, P; JEONG, S; DESAI, JP	VOICE-CONTROLLED FLEXIBLE EXOTENDON (FLEXOTENDON) GLOVE FOR HAND REHABILITATION
1460	TRAN, BX; NGHIEM, S; SAHIN, O; VU, TM; HA, GH; VU, GT; PHAM, HQ; DO, HT; LATKIN, CA; TAM, W; HO, CSH; HO, RCM	MODELING RESEARCH TOPICS FOR ARTIFICIAL INTELLIGENCE APPLICATIONS IN MEDICINE: LATENT DIRICHLET ALLOCATION APPLICATION STUDY
1461	TRAMONTE, S; SORBELLO, R; GIARDINA, M; CHELLA, A	UNIPABCI A NOVEL GENERAL SOFTWARE FRAMEWORK FOR BRAIN COMPUTER INTERFACE
1462	TRAMONTANO, M; MORONE, G; DE ANGELIS, S; CONTI, LC; GALEOTO, G; GRASSO, MG	SENSOR-BASED TECHNOLOGY FOR UPPER LIMB REHABILITATION IN PATIENTS WITH MULTIPLE SCLEROSIS: A RANDOMIZED CONTROLLED TRIAL
1463	TRAC, J; DAWE, J; LIKITLERSUANG, J; MUSSELMAN, K; ZARIFFA, J	INFLUENCE OF UPPER LIMB MOVEMENT PATTERNS ON ACCELEROMETER MEASUREMENTS: A PEDIATRIC CASE SERIES
1464	TRABELSI, M; AIT-OUFROUKH, N; LELANDAIS, S	LOCALIZATION METHOD FOR A REHABILITATION MOBILE ROBOT USING VISUAL AND ULTRASONIC INFORMATION
1465	TOZZI, P; HAYOZ, D; THEVENAZ, P; ROULET, JY; SALCHLI, F; VON SEGESSER, LK	TOTALLY IMPLANTABLE ROBOT TO TREAT CHRONIC ATRIAL FIBRILLATION
1466	TOYOMASU, I; TOJO, N; SHIMONO, T; MIZOGUCHI, T	ESTIMATION OF MECHANICAL IMPEDANCE AT END EFFECTOR OF ARM BASED ON FREQUENCY ANALYSIS
1467	TOYAMA, S; YAMAMOTO, G	DEVELOPMENT OF WEARABLE-AGRI-ROBOT SIMILAR TO MECHANISM FOR AGRICULTURAL WORK SIMILAR TO
1468	TOYAMA, H; KAWAMOTO, H; SANKAI, Y	DEVELOPMENT OF CYBERNIC ROBOT ARM TO REALIZE SUPPORT ACTION COOPERATED WITH HEMIPLEGIC PERSON'S ARM
1469	TOVAR-ESTRADA, M; RODRIGUEZ-LINAN, A; QUIROZ, G	IMPLEMENTATION OF A SCALE-LAB LOWER-LIMB EXOSKELETON WITH MOTION IN THREE ANATOMICAL PLANES
1470	TOTH, A; FAZEKAS, G; ARZ, G; JURAK, M; HORVATH, M	PASSIVE ROBOTIC MOVEMENT THERAPY OF THE SPASTIC HEMIPARETIC ARM WITH REHAROB: REPORT OF THE FIRST CLINICAL TEST AND THE FOLLOW-UP SYSTEM IMPROVEMENT
1471	TOTH, A; ARZ, G; VARGA, Z; VARGA, P	CONCEPTUAL DESIGN OF AN UPPER LIMB PHYSIOTHERAPY SYSTEM WITH INDUSTRIAL ROBOTS
1472	TOTH, A; ARZ, G; FAZEKAS, G; BRATANOV, D; ZLATOV, N	POST STROKE SHOULDER-ELBOW PHYSIOTHERAPY WITH INDUSTRIAL ROBOTS
1473	TOTARO, M; POLIERO, T; MONDINI, A; LUCAROTTI, C; CAIROLI, G; ORTIZ, J; BECCAI, L	SOFT SMART GARMENTS FOR LOWER LIMB JOINT POSITION ANALYSIS
1474	TOSO, F	DESIGN FOR THE LOWER LIMBS. A STUDY FOR THE DEVELOPMENT OF AN ASSISTIVE ROBOTIC SYSTEM FOR SENSORIMOTOR REHABILITATION AFTER STROKE
1475	TORTORA, S; TONIN, L; CHISARI, C; MICERA, S; MENEGATTI, E; ARTONI, F	HYBRID HUMAN-MACHINE INTERFACE FOR GAIT DECODING THROUGH BAYESIAN FUSION OF EEG AND EMG CLASSIFIERS
1476	TORTORA, S; MORO, M; MENEGATTI, E	DUAL-MYO REAL-TIME CONTROL OF A HUMANOID ARM FOR TELEOPERATION
1477	TORRISI, M; DE COLA, MC; BUDA, A; CARIOTI, L; SCALTRITO, MV; BRAMANTI, P; MANULI, A; DE LUCA, R; CALABRO, RS	SELF-EFFICACY, POSTSTROKE DEPRESSION, AND REHABILITATION OUTCOMES: IS THERE A CORRELATION?
1478	TORRICELLI, D; PONS, JL	HUMANOIDS MEET REHABILITATION CONCEPT AND POTENTIAL
1479	TORRICELLI, D; DEL AMA, AJ; GONZALEZ, J; MORENO, J; GIL, A; PONS, JL	BENCHMARKING LOWER LIMB WEARABLE ROBOTS: EMERGING APPROACHES AND TECHNOLOGIES
1480	TORRICELLI, D; CORTES, C; LETE, N; BERTELSEN, A; GONZALEZ-VARGAS, JE; DEL-AMA, AJ; DIMBWADYO, I; MORENO, JC; FLOREZ, J; PONS, JL	A SUBJECT-SPECIFIC KINEMATIC MODEL TO PREDICT HUMAN MOTION IN EXOSKELETON-ASSISTED GAIT
1481	TORRES-OVIEDO, G; BASTIAN, AJ	SEEING IS BELIEVING: EFFECTS OF VISUAL CONTEXTUAL CUES ON LEARNING AND TRANSFER OF LOCOMOTOR ADAPTATION
1482	TORRES, MP; BERNAL, F; CIFUENTES, A	MOVEMENT INTENTION PREDICTION TO FIND A NEW EXOSKELETON DESIGN WITH LIGHT AND COMFORTABLE MATERIALS
1483	TORRES, M; SAGARO, R; BROCHE, L; DELISLE, D; REYES, A; LOPEZ, A; ROSSI, E	ROBOTIC SYSTEM FOR UPPER LIMB REHABILITATION
1484	TORRES, EC; CAMPOS, AA; MARTINS, D; BOCK, E	ROBOTIC SYSTEM FOR ACTIVE-PASSIVE STRENGTH THERAPY
1485	TORREALBA, RR; UDELMAN, SB; FONSECA-ROJAS, ED	DESIGN OF VARIABLE IMPEDANCE ACTUATOR FOR KNEE JOINT OF A PORTABLE HUMAN GAIT REHABILITATION EXOSKELETON
1486	TORABI, M; SHARIFI, M; VOSSOUGHI, G	ROBUST ADAPTIVE SLIDING MODE ADMITTANCE CONTROL O EXOSKELETON REHABILITATION ROBOTS
1487	TOPPING, M	HANDY 1, A ROBOTIC AID TO INDEPENDENCE FOR SEVERELY DISABLED PEOPLE
1488	TOPPING, M	FLEXIBOT - A MULTI-FUNCTIONAL GENERAL PURPOSE SERVICE ROBOT
1489	TOPPING, M	AN OVERVIEW OF THE DEVELOPMENT OF HANDY 1. A REHABILITATION ROBOT TO ASSIST THE SEVERELY DISABLED
1490	TONG, LZ; ONG, HT; TAN, JX; LIN, J; BURDET, E; GE, SS; TEO, CL	PEDIATRIC REHABILITATION WITH THE REACHMAN'S MODULAR HANDLE
1491	TONG, LN; ZHANG, F; HOU, ZG; WANG, WQ; PENG, L	BP-AR-BASED HUMAN JOINT ANGLE ESTIMATION USING MULTI-CHANNEL SEMG
1492	TONG, KY; HO, SK; PANG, PMK; HU, XL; TAM, WK; FUNG, KL; WEI, XJ; CHEN, PN; CHEN, M	AN INTENTION DRIVEN HAND FUNCTIONS TASK TRAINING ROBOTIC SYSTEM
1493	TONG, JG; SHENG, SL; CHANG, WN; DONG, EZ	MODEL AND DYNAMIC ANALYSIS IN THE PROCESS OF WALKING
1494	TOMMASINO, P; MELENDEZ-CALDERON, A; BURDET, E; CAMPOLO, D	MOTOR ADAPTATION WITH PASSIVE MACHINES: A FIRST STUDY ON THE EFFECT OF REAL AND VIRTUAL STIFFNESS
1495	TOMMASINO, P; MASIA, L; GAMAGE, WGKC; MUHAMMAD, A; HUGHES, CML; CAMPOLO, D	H-MAN: CHARACTERIZATION OF A NOVEL, PORTABLE, INEXPENSIVE PLANAR ROBOT FOR ARM REHABILITATION
1496	TOMMASINO, P; HUSSAIN, A; BUDHOTA, A; HUGHES, CML; DAILEY, W; CAMPOLO, D	'FEEL THE PAINTING': A CLINICIAN-FRIENDLY APPROACH TO PROGRAMMING PLANAR FORCE FIELDS FOR HAPTIC DEVICES
1497	TOMMASINO, P; GAMAGE, KCW; MASIA, L; HUGHES, CML; CAMPOLO, D	A NOVEL ROBOT FOR ARM MOTOR THERAPY WITH HOMOGENEOUS MECHANICAL PROPERTIES
1498	TOMINAGA, S; KATO, N; YANO, K; KOBAYASHI, Y; AOKI, T; NISHIMOTO, Y	DECOMPRESSION MOTION SUPPORT FOR THE PREVENTION OF PRESSURE ULCERS USING EXOSKELETON ROBOT
1499	TOMIDA, K; SONODA, S; HIRANO, S; SUZUKI, A; TANINO, G; KAWAKAMI, K; SAITOH, E; KAGAYA, H	RANDOMIZED CONTROLLED TRIAL OF GAIT TRAINING USING GAIT EXERCISE ASSIST ROBOT (GEAR) IN STROKE PATIENTS WITH HEMIPLEGIA
1500	TOMIC, TJD; SAVIC, AM; VIDAKOVIC, AS; RODIC, SZ; ISAKOVIC, MS; RODRIGUEZ-DE-PABLO, C; KELLER, T; KONSTANTINOVIC, LM	ARMASSIST ROBOTIC SYSTEM VERSUS MATCHED CONVENTIONAL THERAPY FOR POSTSTROKE UPPER LIMB REHABILITATION: A RANDOMIZED CLINICAL TRIAL
1501	TOMELLERI, C; WALDNER, A; WERNER, C; HESSE, S	ADAPTIVE LOCOMOTOR TRAINING ON AN END-EFFECTOR GAIT ROBOT EVALUATION OF THE GROUND REACTION FORCES IN DIFFERENT TRAINING CONDITIONS
1502	TOMAS, Z; VIT, N; PAVEL, B; ZDENEK, J; MICHAL, S	RESEARCH IN THE FIELD OF POSITIVE EXAMPLES USING FOR THE ROBOTICS, REHABILITATION AND REGENERATION
1503	TOKUYAMA, Y; RAJAPAKSE, RPCJ; YAMABE, S; KONNO, K; HUNG, YP	A KINECT-BASED AUGMENTED REALITY GAME FOR LOWER LIMB EXERCISE
1504	TOKINAGA, T; YONEZAWA, T; SAITO, M; MORITA, Y; TANABE, H; KISS, B	REHABILITATION SUPPORT ROBOT FOR SELF-STANDING-UP TRAINING OF HEMIPLEGIC STROKE PATIENTS - DESIGN OF COUNTERBALANCE MECHANISM -
1505	TOJO, N; TOYOMASU, I; SHIMONO, T; ISHII, S	ROBOTIC DIAGNOSIS OF DIRECTIONAL FORCE CONTROL PERFORMANCE AT AN END-EFFECTOR OF A LIMB TOWARD PHYSIOTHERAPEUTIC SUPPORT
1506	TOJO, N; SHIMONO, T; KANEKO, T; TSUJI, T; MIZOGUCHI, T	ESTIMATION OF ANTAGONISTIC OUTPUT RATIOS BASED ON FORCE DISTRIBUTION AT END EFFECTOR OF LIMB
1507	TOJO, N; MIZOGUCHI, T; SHIMONO, T	VIRTUAL LOAD DESIGN TOWARD ASSISTANCE OF REACHING TASK
1508	TODD, CJ; HUBNER, PP; HUBNER, P; SCHUBERT, MC; MIGLIACCIO, AA	STABLEEYES-A PORTABLE VESTIBULAR REHABILITATION DEVICE
1509	TODA, Y; KODAI, Y; HIWADA, E; KUBOTA, N	HUMAN MOTION TRACKING FOR COGNITIVE REHABILITATION IN INFORMATIONALLY STRUCTURED SPACE BASED ON SENSOR NETWORKS
1510	TOBIAS-MACHADO, M; MITRE, AI; RUBINSTEIN, M; DA COSTA, EF; HIDAKA, AK	ROBOTIC-ASSISTED RADICAL PROSTATECTOMY LEARNING CURVE FOR EXPERIENCED LAPAROSCOPIC SURGEONS: DOES IT REALLY EXIST?
1511	TIZIANI, L; HART, A; CAHOON, T; WU, FY; ASADA, HH; HAMMOND, FL	EMPIRICAL CHARACTERIZATION OF MODULAR VARIABLE STIFFNESS INFLATABLE STRUCTURES FOR SUPERNUMERARY GRASP-ASSIST DEVICES
1512	TISEO, C; LIM, ZY; SHEE, CY; ANG, WT	MOBILE ROBOTIC ASSISTIVE BALANCE TRAINER - AN INTELLIGENT COMPLIANT AND ADAPTIVE ROBOTIC BALANCE ASSISTANT FOR DAILY LIVING
1513	TISEO, C; ANG, WT; SHEE, CY	DYNAMICS OF THE MOBILE ROBOTIC BALANCE TRAINER: STUDY OF THE PENTAGONAL CLOSED CHAIN PROPERTIES IN RELATION WITH BALANCE TASKS
1514	TIMOSZYK, WK; NESSLER, JA; ACOSTA, C; ROY, RR; EDGERTON, VR; REINKENSMEYER, DJ; DE LEON, R	HINDLIMB LOADING DETERMINES STEPPING QUANTITY AND QUALITY FOLLOWING SPINAL CORD TRANSECTION
1515	TIMOSZYK, WK; DE LEON, RD; LONDON, N; JOYNES, R; MINAKATA, K; ROY, RR; EDGERTON, VR; REINKENSMEYER, DJ	COMPARISON OF VIRTUAL AND PHYSICAL TREADMILL ENVIRONMENTS FOR TRAINING STEPPING AFTER SPINAL CORD INJURY
1516	TIMMERMANS, AAA; SEELEN, HAM; WILLMANN, RD; BAKX, W; DE RUYTER, B; LANFERMANN, G; KINGMA, H	ARM AND HAND SKILLS: TRAINING PREFERENCES AFTER STROKE
1517	TIMMERMANS, AAA; LEMMENS, RJM; MONFRANCE, M; GEERS, RPJ; BAKX, W; SMEETS, RJEM; SEELEN, HAM	EFFECTS OF TASK-ORIENTED ROBOT TRAINING ON ARM FUNCTION, ACTIVITY, AND QUALITY OF LIFE IN CHRONIC STROKE PATIENTS: A RANDOMIZED CONTROLLED TRIAL
1518	TIMMERMANS, AAA; LEMMENS, RJM; GEERS, RPJ; SMEETS, RJEM; SEELEN, HAM	A COMPARISON OF TREATMENT EFFECTS AFTER SENSOR- AND ROBOT-BASED TASK-ORIENTED ARM TRAINING IN HIGHLY FUNCTIONAL STROKE PATIENTS
1519	TIMMERMANS, AAA; GEERS, RPJ; FRANCK, JA; DOBBELSTEIJN, P; SPOOREN, AIF; KINGMA, H; SEELEN, HAM	T-TOAT: A METHOD OF TASK-ORIENTED ARM TRAINING FOR STROKE PATIENTS SUITABLE FOR IMPLEMENTATION OF EXERCISES IN REHABILITATION TECHNOLOGY
1520	TIGRA, W; NAVARRO, B; CHERUBINI, A; GORRON, X; GELIS, A; FATTAL, C; GUIRAUD, D; COSTE, CA	A NOVEL EMG INTERFACE FOR INDIVIDUALS WITH TETRAPLEGIA TO PILOT ROBOT HAND GRASPING
1521	TIDONI, E; GERGONDET, P; FUSCO, G; KHEDDAR, A; AGLIOTI, SM	THE ROLE OF AUDIO-VISUAL FEEDBACK IN A THOUGHT-BASED CONTROL OF A HUMANOID ROBOT: A BCI STUDY IN HEALTHY AND SPINAL CORD INJURED PEOPLE
1522	TIDONI, E; ABU-ALQUMSAN, M; LEONARDIS, D; KAPELLER, C; FUSCO, G; GUGER, C; HINTERMLLER, C; PEER, A; FRISOLI, A; TECCHIA, F; BERGAMASCO, M; AGLIOTI, SM	LOCAL AND REMOTE COOPERATION WITH VIRTUAL AND ROBOTIC AGENTS: A P300 BCI STUDY IN HEALTHY AND PEOPLE LIVING WITH SPINAL CORD INJURY
1523	TIBONI, M; LEGNANI, G; LANCINI, M; SERPELLONI, M; GOBBO, M; FAUSTI, D	ERRSE: ELBOW ROBOTIC REHABILITATION SYSTEM WITH AN EMG-BASED FORCE CONTROL
1524	TIBONI, M; BORBONI, A; FAGLIA, R; PELLEGRINI, N	ROBOTICS REHABILITATION OF THE ELBOW BASED ON SURFACE ELECTROMYOGRAPHY SIGNALS
1525	THREATT, AL; MERINO, J; GREEN, KE; WALKER, ID; BROOKS, JO; FICHT, S; KRIENER, R; MOSSEY, M; MUTLU, A; SALVI, D; SCHAFER, G; SRIKANTH, P; XU, P; MANGANELLI, J; YANIK, P	A VISION OF THE PATIENT ROOM AS AN ARCHITECTURAL-ROBOTIC ECOSYSTEM
1526	THREATT, AL; MERINO, J; GREEN, KE; WALKER, I; BROOKS, JO; HEALY, S	AN ASSISTIVE ROBOTIC TABLE FOR OLDER AND POST-STROKE ADULTS: RESULTS FROM PARTICIPATORY DESIGN AND EVALUATION ACTIVITIES WITH CLINICAL STAFF
1527	THREATT, AL; MERINO, J; BROOKS, JO; HEALY, S; TRUESDAIL, C; MANGANELLI, J; WALKER, I; GREEN, KE	THE DESIGN, PROTOTYPING, AND FORMATIVE EVALUATION OF AN ASSISTIVE ROBOTIC TABLE (ART) FOR STROKE PATIENTS
1528	THORSEN, R; BORTOT, F; CARACCIOLO, A	FROM PATIENT TO MAKER-A CASE STUDY OF CO-DESIGNING AN ASSISTIVE DEVICE USING 3D PRINTING
1529	THORNTON, AA; PEREZ, MA; OH, S; CROCITTO, L	OPTIMISM AND PROSTATE CANCER-SPECIFIC EXPECTATIONS PREDICT BETTER QUALITY OF LIFE AFTER ROBOTIC PROSTATECTOMY
1530	THOMPSON, RE; BARKER, TM; PEARCY, MJ	DEFINING THE NEUTRAL ZONE OF SHEEP INTERVERTEBRAL JOINTS DURING DYNAMIC MOTIONS: AN IN VITRO STUDY
1531	THOMPSON, N; SINHA, A; KRISHNAN, G	CHARACTERIZING ARCHITECTURES OF SOFT PNEUMATIC ACTUATORS FOR A CABLE-DRIVEN SHOULDER EXOSKELETON
1532	THOMPSON, LA; XU, JJ; SHETTY, D	DEVICES TO AID MOBILITY: BIOMEDICAL ENGINEERING-FOCUSED UNDERGRADUATE SENIOR CAPSTONE DESIGN PROJECTS
1533	THIJS, I; FRESIELLO, L; OOSTERLINCK, W; SINNAEVE, P; REGA, F	ASSESSMENT OF PHYSICAL ACTIVITY BY WEARABLE TECHNOLOGY DURING REHABILITATION AFTER CARDIAC SURGERY: EXPLORATIVE PROSPECTIVE MONOCENTRIC OBSERVATIONAL COHORT STUDY
1534	THIELBAR, KO; TRIANDAFILOU, KM; FISCHER, HC; O'TOOLE, JM; CORRIGAN, ML; OCHOA, JM; STOYKOV, ME; KAMPER, DG	BENEFITS OF USING A VOICE AND EMG-DRIVEN ACTUATED GLOVE TO SUPPORT OCCUPATIONAL THERAPY FOR STROKE SURVIVORS
1535	THFEKCILER, N; VAN ASSELDONK, EHE; VAN DER KOOIJ, H; VAN DER KOOIJ, H	VELOCITY-DEPENDENT REFERENCE TRAJECTORY GENERATION FOR THE LOPES GAIT TRAINING ROBOT
1536	THERIUALT, A; NAGURKA, M; JOHNSON, MJ	THERAPEUTIC POTENTIAL OF HAPTIC THERADRIVE: AN AFFORDABLE ROBOT/COMPUTER SYSTEM FOR MOTIVATING STROKE REHABILITATION
1537	THERIAULT, AR; NAGURKA, ML; JOHNSON, MJ	A ROBUST WHEEL INTERFACE WITH A NOVEL ADAPTIVE CONTROLLER FOR COMPUTER/ROBOT-ASSISTED MOTIVATING REHABILITATION
1538	THERIAULT, A; NAGURKA, M; JOHNSON, MJ	DESIGN AND DEVELOPMENT OF AN AFFORDABLE HAPTIC ROBOT WITH FORCE-FEEDBACK AND COMPLIANT ACTUATION TO IMPROVE THERAPY FOR PATIENTS WITH SEVERE HEMIPARESIS
1539	THANH, TDC; AHN, KK	CONTROL OF TWO-AXIS PNEUMATIC ARTIFICIAL MUSCLE MANIPULATOR WITH A NEW PHASE PLANE SWITCHING CONTROL METHOD
1540	THANGAVEL, P; VIDHYA, S; LI, JH; CHEW, E; BEZERIANOS, A; YU, HY	BIOMECHANICAL EFFECTS OF ROBOT ASSISTED WALKING ON KNEE JOINT KINEMATICS AND MUSCLE ACTIVATION PATTERN
1541	THALMAN, CM; LEE, H	DESIGN AND VALIDATION OF A SOFT ROBOTIC ANKLE-FOOT ORTHOSIS (SR-AFO) EXOSUIT FOR INVERSION AND EVERSION ANKLE SUPPORT
1542	THALMAN, CM; HERTZELL, T; LEE, H	TOWARD A SOFT ROBOTIC ANKLE-FOOT ORTHOSIS (SR-AFO) EXOSUIT FOR HUMAN LOCOMOTION: PRELIMINARY RESULTS IN LATE STANCE PLANTARFLEXION ASSISTANCE
1543	THALIA, DP; RISANGTUNI, AG	PID CONTROL FOR SOFT ACTUATOR PNEUMATIC GLOVE
1544	THALAGALA, TDRG; SILVA, SDKC; MADUWANTHA, LKAH; RANAWEERA, RKPS; GOPURA, RARC	A 4 DOF EXOSKELETON ROBOT WITH A NOVEL SHOULDER JOINT MECHANISM
1545	THAKUR, S; DAS, S; BHAUMIK, S	A SMART-BAND OPERATED WRIST REHABILITATION ROBOT
1546	THAKKAR, HK; LIAO, WW; WU, CY; HSIEH, YW; LEE, TH	PREDICTING CLINICALLY SIGNIFICANT MOTOR FUNCTION IMPROVEMENT AFTER CONTEMPORARY TASK-ORIENTED INTERVENTIONS USING MACHINE LEARNING APPROACHES
1547	TETI, G; LASCHI, C; GUGLIELMELLI, E; MAZZA, C; PERINI, S; DARIO, P; CARROZZA, MC	AN EXPERIMENTAL METHOD FOR USER-DRIVEN DESIGN OF A MODULAR AID SYSTEM
1548	TESAR, D	HUMAN REHABILITATION AND REHABILITATION ORTHOTICS/ASSIST
1549	TERASHIMA, K; MIYOSHI, T; ITOKAZU, K; UENO, Y; WATANABE, D	MODELING AND TAYLORMADE TRAINING METHOD USING NEURAL NETWORK FOR SPECIFIC MUSCLE OF THE UPPER LIMB
1550	TERAMAE, T; NODA, T; MORIMOTO, J	EMG-BASED MODEL PREDICTIVE CONTROL FOR PHYSICAL HUMAN-ROBOT INTERACTION: APPLICATION FOR ASSIST-AS-NEEDED CONTROL
1551	TERAMAE, T; MATSUBARA, T; NODA, T; MORIMOTO, J	QUATERNION-BASED TRAJECTORY OPTIMIZATION OF HUMAN POSTURES FOR INDUCING TARGET MUSCLE ACTIVATION PATTERNS
1552	TERADA, H; MAKINO, K; ISHIDA, K; OGURA, T	DEVELOPMENT OF A KNEE JOINT ASSISTIVE-MECHANISM ADAPTED FOR BILATERAL ROLL-BACK MOTION
1553	TER, HS; PARASURAMAN, S; KHAN, MKAA; ELAMVAZUTHI, I	WALKING-ASSISTED GAIT IN REHABILITATION
1554	TEO, G; REINERMAN-JONES, L; MATTHEWS, G; SZALMA, J; JENTSCH, F; HANCOCK, P	ENHANCING THE EFFECTIVENESS OF HUMAN-ROBOT TEAMING WITH A CLOSED-LOOP SYSTEM
1555	TENG, LJ; JERONIMO, K; WEI, TQ; NEMITZ, MP; LYU, G; STOKES, AA	INTEGRATING SOFT SENSOR SYSTEMS USING CONDUCTIVE THREAD
1556	TEJIMA, N; STEFANOV, D	FALL-SAFE COMPONENTS FOR REHABILITATION ROBOTS - A REFLEX MECHANISM AND FAIL-SAFE FORCE SENSOR
1557	TEJIMA, N; OHARA, T	IMPROVING FAIL-SAFE COMPONENTS IN REHABILITATION ROBOTS
1558	TEJIMA, N	RISK REDUCTION MECHANISMS FOR SAFE REHABILITATION ROBOTS
1559	TEJIMA, N	NECESSITY AND PROBLEM OF COMPUTATIONAL INTELLIGENCE IN WELFARE AND REHABILITATION ENGINEERING
1560	TEJIMA, N	DESIGN METHOD FOR SAFE REHABILITATION ROBOTS
1561	TEJIMA, N	AN ETHICAL DISCUSSION ON INTRODUCING REHABILITATION ROBOTS FOR PEOPLE WITH DISABILITIES
1562	TEE, KP; GUAN, CT; ANG, KK; PHUA, KS; WANG, CC; ZHANG, H	AUGMENTING COGNITIVE PROCESSES IN ROBOT-ASSISTED MOTOR REHABILITATION
1563	TEE, KP; GE, SS; YAN, R; LI, HZ	ADAPTIVE CONTROL FOR ROBOT MANIPULATORS UNDER ELLIPSOIDAL TASK SPACE CONSTRAINTS
1564	TEACHASRISAKSAKUL, K; ZHANG, ZQ; YANG, GZ	THE USE OF BSN FOR WHOLE BODY MOTION TRAINING FOR A HUMANOID ROBOT
1565	TAYLOR, SAF; KEDGLEY, AE; HUMPHRIES, A; SHAHEEN, AF	SIMULATED ACTIVITIES OF DAILY LIVING DO NOT REPLICATE FUNCTIONAL UPPER LIMB MOVEMENT OR REDUCE MOVEMENT VARIABILITY
1566	TAYLOR, D; ANSON, JG	A FUNCTIONAL MUSCLE SYNERGY FOR FORWARD REACHING
1567	TAWK, C; PANHUIS, MIH; SPINKS, GM; ALICI, G	SOFT PNEUMATIC SENSING CHAMBERS FOR GENERIC AND INTERACTIVE HUMAN-MACHINE INTERFACES
1568	TAWAKI, Y; OKANO, T; MURAKAMI, T; OHNISHI, K	EVALUATION OF GAIT PHASE DETECTION METHODS FOR WALKING ASSIST ROBOT
1569	TAWAKI, Y; MURAKAMI, T	VERIFICATION OF THE KNEE EXOSKELETON CONTROLLER USING NOVEL GAIT PHASE DETECTION METHOD
1570	TAVEGGIA, G; RAGUSA, I; TRANI, V; CUVA, D; ANGERETTI, C; FONTANELLA, M; PANCIANI, PP; BORBONI, A	ROBOTIC TILT TABLE REDUCES THE OCCURRENCE OF ORTHOSTATIC HYPOTENSION OVER TIME IN VEGETATIVE STATES
1571	TAVEGGIA, G; BORBONI, A; SALVI, L; MULE, C; FOGLIARESI, S; VILLAFANE, JH; CASALE, R	EFFICACY OF ROBOT-ASSISTED REHABILITATION FOR THE FUNCTIONAL RECOVERY OF THE UPPER LIMB IN POST-STROKE PATIENTS: A RANDOMIZED CONTROLLED STUDY
1572	TAVEGGIA, G; BORBONI, A; MULE, C; VILLAFANE, JH; NEGRINI, S	CONFLICTING RESULTS OF ROBOT-ASSISTED VERSUS USUAL GAIT TRAINING DURING POSTACUTE REHABILITATION OF STROKE PATIENTS: A RANDOMIZED CLINICAL TRIAL
1573	TAVARES, C; DOMINGUES, M; FRIZERA-NETO, A; LEITAO, C; ALBERTO, N; MARQUES, C; RADWAN, A; ROCON, E; ANDRE, P; ANTUNES, P	BIAXIAL OPTICAL FIBER SENSOR BASED IN TWO MULTIPLEXED BRAGG GRATINGS FOR SIMULTANEOUS SHEAR STRESS AND VERTICAL PRESSURE MONITORING
1574	TAVAKOLAN, M; YONG, XY; ZHANG, X; MENON, C	CLASSIFICATION SCHEME FOR ARM MOTOR IMAGERY
1575	TATO-COLIN, S; HURTADO-AZNAR, L; GARCIA-RODRIGUEZ, I; BENAVIDES-CUELLAR, C; SANCHEZ-VALDEON, L	IMPROVING ENGAGEMENT OF MILD TO MODERATE DEMENTIA ALZHEIMER'S DISEASE PATIENTS USING EVIDENCE-BASED VISUAL COGNITIVE STIMULATION EXERCISES
1576	TASHIRO, T; AOKI, K; LEE, Y; SAKAKI, T	RESEARCH AND DEVELOPMENT OF WEARABLE AUXILIARY TOOL FOR BEHAVIOR ASSISTANCE OF ELDERLY WHO REQUIRES NURSING CARE
1577	TARVAINEN, TVJ; YU, WW	PRELIMINARY RESULTS ON MULTI-POCKET PNEUMATIC ELASTOMER ACTUATORS FOR HUMAN-ROBOT INTERFACE IN HAND REHABILITATION
1578	TARVAINEN, TVJ; YU, WW	PNEUMATIC MULTI-POCKET ELASTOMER ACTUATORS FOR METACARPOPHALANGEAL JOINT FLEXION AND ABDUCTION-ADDUCTION
1579	TARVAINEN, TVJ; FERNANDEZ-VARGAS, J; YU, WW	NEW LAYOUTS OF FIBER REINFORCEMENTS TO ENABLE FULL FINGER MOTION ASSIST WITH PNEUMATIC MULTI-CHAMBER ELASTOMER ACTUATORS
1580	TARNITA, D; GEONEA, I; PETCU, A	EXPERIMENTAL HUMAN WALKING AND VIRTUAL SIMULATION OF REHABILITATION ON PLANE AND INCLINED TREADMILL
1581	TARIQ, M; TRIVAILO, PM; SIMIC, M	MOTOR IMAGERY BASED EEG FEATURES VISUALIZATION FOR BCI APPLICATIONS
1582	TARANTINO, S; CLEMENTE, F; BARONE, D; CONTROZZI, M; CIPRIANI, C	THE MYOKINETIC CONTROL INTERFACE: TRACKING IMPLANTED MAGNETS AS A MEANS FOR PROSTHETIC CONTROL
1583	TARANOVIC, A; JEVTIC, A; TORRAS, C	ADAPTIVE MODALITY SELECTION ALGORITHM IN ROBOT-ASSISTED COGNITIVE TRAINING
1584	TAPUS, A; TAPUS, C; MATARIC, MJ	USER-ROBOT PERSONALITY MATCHING AND ASSISTIVE ROBOT BEHAVIOR ADAPTATION FOR POST-STROKE REHABILITATION THERAPY
1585	TAPUS, A; TAPUS, C; MATARIC, MJ	HANDS-OFF THERAPIST ROBOT BEHAVIOR ADAPTATION TO USER PERSONALITY FOR POST-STROKE REHABILITATION THERAPY
1586	TAPUS, A; MATARIC, MJ	USER PERSONALITY MATCHING WITH A HANDS-OFF ROBOT FOR POST-STROKE REHABILITATION THERAPY
1587	TAPPEINER, L; OTTAVIANO, E; HUSTY, ML	A CABLE-DRIVEN ROBOT FOR UPPER LIMB REHABILITATION INSPIRED BY THE MIRROR THERAPY
1588	TAO, TF; YANG, XY; XU, JY; WANG, W; ZHANG, SC; LI, M; XU, GH	TRAJECTORY PLANNING OF UPPER LIMB REHABILITATION ROBOT BASED ON HUMAN POSE ESTIMATION
1589	TAO, R; XIE, SQ; PAU, JWL	A STUDY OF EMG-BASED NEUROMUSCULAR INTERFACE FOR ELBOW JOINT
1590	TAO, R; OCAMPO, R; FONG, J; SOLEYMANI, A; TAVAKOLI, M	MODELING AND EMULATING A PHYSIOTHERAPIST'S ROLE IN ROBOT-ASSISTED REHABILITATION
1591	TAO, Q; LI, ZB; LIU, LL; WANG, SD; ZHANG, KT; REN, JZ; KANG, JS	UPPER LIMB MUSCLE STRENGTH PREDICTION BASED ON MOTION CAPTURE AND SEMG DATA
1592	TAO, J; YU, SR	DEVELOPING CONCEPTUAL PSS MODELS OF UPPER LIMB EXOSKELETON BASED POST-STROKE REHABILITATION IN CHINA
1593	TANZARELLA, S; MUCELI, S; DEL VECCHIO, A; CASOLO, A; FARINA, D	NON-INVASIVE ANALYSIS OF MOTOR NEURONS CONTROLLING THE INTRINSIC AND EXTRINSIC MUSCLES OF THE HAND
1594	TANNUS, J; CYRINO, G; LAMOUNIER, E; CARDOSO, A; SOARES, A	GEOMETRIC AND BEHAVIORAL MODELING TECHNIQUES IN CONSTRUCTION OF A VIRTUAL ENVIRONMENT FOR REHABILITATION OF POST-CVA PATIENTS THROUGH A SERIOUS GAME
1595	TANIOKA, R; KAI, Y; KENICHI, S; OSAKA, K; TANIOKA, T; TAKASE, K; LOCSIN, R	PROPOSING AN AUTOMATIC EVALUATION METHOD OF SHOULDER JOINT ROM DURING CALISTHENICS EXERCISES OF OLDER ADULTS AS ADJUNCT TO THE RADIO EXERCISE PROGRAM OF PEPPER
1596	TANIGUCHI, K; YU, Y; NOMA, T; YAMANAKA, H; FUKUDA, I; MATSUMOTO, S; SHIMODOZONO, M; KAWAHIRA, K	TRAINING CONDITION RESEARCH ON SELECTIVE DOF CONSTRAINABLE REHABILITATION UNIT WITH SHRINKABLE ELECTRICAL AND VIBRATORY STIMULATION TIMING AND DURATION CONTROL SYSTEM FOR HEMIPLEGIC SHOULDER-FLEXION AND ELBOW-EXTENSION
1597	TANIGUCHI, K; YU, Y; NOMA, T; HAYASH, R; MATSUMOTO, S; SHIMODOZONO, M; KAWAHIRA, K	RESEARCH OF TRAINING AND EVALUATION AID DEVICE WITH DOF SELECTIVE CONSTRAINT MECHANISM FOR HEMIPLEGIC UPPER LIMBS REHABILITATION
1598	TANIGUCHI, H; TOYOOKA, H; MINATOHARA, T; FUKUDA, M; ZHAO, FF	PNEUMATIC RUBBER ACTUATORS FOR A REHABILITATION DEVICE TO PREVENT CONTRACTURES OF FINGER JOINTS
1599	TANI, Y; KATSURA, S; YAMADA, C; ITAGUCHI, Y; FUKUZAWA, K	3-DIMENSION ANALYSIS OF HUMAN ARM STIFFNESS IN REACHING MOVEMENT USING ARM ROBOT
1600	TANI, Y; KATSURA, S	MEASUREMENT OF ENDPOINT STIFFNESS IN 6 DIMENSIONS
1601	TANGHE, K; DE GROOTE, F; LEFEBER, D; DE SCHUTTER, J; AERTBELIEN, E	GAIT TRAJECTORY AND EVENT PREDICTION FROM STATE ESTIMATION FOR EXOSKELETONS DURING GAIT
1602	TANG, ZY; XU, XD; XIONG, J; PEI, ZC	TRAJECTORY PLANNING AND MECHANIC'S ANALYSIS OF LOWER LIMB REHABILITATION ROBOT
1603	TANG, ZQ; HEUNG, HL; TONG, KY; LI, Z	MODEL-BASED ONLINE LEARNING AND ADAPTIVE CONTROL FOR A "HUMAN-WEARABLE SOFT ROBOT" INTEGRATED SYSTEM
1604	TANG, ZJ; SUGANO, S; IWATA, H	DEVELOPMENT AND EVALUATION OF AN MRI COMPATIBLE FINGER REHABILITATION DEVICE FOR STROKE PATIENTS
1605	TANG, ZJ; SUGANO, S; IWATA, H	DESIGN AND EVALUATION OF AN ONE DOF FINGER REHABILITATION DEVICE
1606	TANG, ZJ; SUGANO, S; IWATA, H	A FINGER EXOSKELETON FOR REHABILITATION AND BRAIN IMAGE STUDY
1607	TANG, ZC; SUN, SQ; ZHANG, SY; CHEN, YM; LI, C; CHEN, S	A BRAIN-MACHINE INTERFACE BASED ON ERD/ERS FOR AN UPPER-LIMB EXOSKELETON CONTROL
1608	TANG, TF; CHONG, SH; CHAN, CY; SAKTHIVELU, V	POINT-TO-POINT POSITIONING CONTROL OF A PNEUMATIC MUSCLE ACTUATED SYSTEM USING IMPROVED-PID CONTROL
1609	TANG, T; ZHANG, DG; XIE, T; ZHU, XY	AN EXOSKELETON SYSTEM FOR HAND REHABILITATION DRIVEN BY SHAPE MEMORY ALLOY
1610	TANG, SJ; CHEN, L; BARSOTTI, M; HU, LT; LI, YQ; WU, XY; BAI, L; FRISOLI, A; HOU, WS	KINEMATIC SYNERGY OF MULTI-DOF MOVEMENT IN UPPER LIMB AND ITS APPLICATION FOR REHABILITATION EXOSKELETON MOTION PLANNING
1611	TANG, SJ; BARSOTTI, M; STROPPA, F; FRISOLI, A; WU, XY; HOU, WS	UPPER LIMB JOINT ANGULAR VELOCITY SYNERGIES OF HUMAN REACHING MOVEMENTS
1612	TANG, QT; HUANG, QC; HU, CY	RESEARCH ON DESIGN THEORY AND COMPLIANT CONTROL FOR UNDERACTUATED LOWER-EXTREMITY REHABILITATION ROBOTIC SYSTEMS CODE: (51175368); 2012.01-2015.12
1613	TANG, L; LIU, GJ; YANG, M; LI, FY; YE, FP; LI, CY	JOINT DESIGN AND TORQUE FEEDBACK EXPERIMENT OF REHABILITATION ROBOT
1614	TANG, JS; ZHOU, ZT; YU, Y	A HYBRID BRAIN COMPUTER INTERFACE FOR ROBOT ARM CONTROL
1615	TANG, JS; LIU, YD; HU, DW; ZHOU, ZT	TOWARDS BCI-ACTUATED SMART WHEELCHAIR SYSTEM
1616	TANG, JS; JIANG, J; YU, Y; ZHOU, ZT	HUMANOID ROBOT OPERATION BY A BRAIN-COMPUTER INTERFACE
1617	TANG, J; CARIGNAN, C; GATTEWAR, S	VIRTUAL ENVIRONMENT FOR ROBOTIC TELE-REHABILITATION
1618	TANG, HY; ZHANG, D; GUO, S; QU, HB; HUANG, GY	KINEMATICS ANALYSIS OF A NOVEL 2R1T PARALLEL MECHANISM
1619	TANAKA, Y; WADA, S	ANALYSIS OF COOPERATIVE MOTIONS IN A BALL-MANIPULATION TASK TOWARD ROBOT-AIDED REHABILITATION FOR THE UPPER EXTREMITY
1620	TANAKA, Y; TSUJI, T	ANALYSIS OF HUMAN HAND IMPEDANCE REGULATION ABILITY
1621	TANAKA, Y; SANEMASA, T; TSUJI, T; IMAMURA, N	ROBOTIC REHABILITATION SYSTEM USING HUMAN HAND TRAJECTORY GENERATION MODEL IN VIRTUAL CURLING TASK
1622	TANAKA, Y; MIZOE, G; KAWAGUCHI, T	DEVELOPMENT OF A ROBOTIC EVALUATION SYSTEM FOR THE ABILITY OF PROPRIOCEPTIVE SENSATION IN SLOW HAND MOTION
1623	TANAKA, Y; MATSUSHITA, K; TSUJI, T; IMAMURA, N	HUMAN HAND MOVEMENTS IN SKILLED MOTOR PERFORMANCE OF A VIRTUAL CURLING TASK
1624	TANAKA, Y; ISHII, M; TSUJI, T; IMAMURA, N	MODELING AND EVALUATION OF HUMAN MOTOR SKILLS IN A VIRTUAL TENNIS TASK
1625	TANAKA, Y; GOTO, R	A ROBOTIC REHABILITATION SYSTEM FOR COOPERATIVE MOTOR TRAINING: A PRELIMINARY STUDY IN A BALANCE SEESAW TASK
1626	TANAKA, Y	VELOCITY-BASED ROBOTIC ASSISTANCE FOR REFINING MOTOR SKILL TRAINING IN A COMPLEX TARGET-HITTING TASK USING A BIO-MIMETIC TRAJECTORY GENERATION MODEL: A PILOT STUDY
1627	TANAKA, T; ONOZUKA, Y; OKUI, M; NISHIHAMA, R; NAKAMURA, T	INFLUENCE OF VERTICAL ACCELERATION FOR INDUCING SENSATION OF DROPPING BY LOWER LIMB FORCE FEEDBACK DEVICE
1628	TANAKA, N; MATSUSHITA, S; SONODA, Y; MARUTA, Y; FUJITAKA, Y; SATO, M; SIMOMORI, M; ONAKA, R; HARADA, K; HIRATA, T; KINOSHITA, S; OKAMOTO, T; OKAMURA, H	EFFECT OF STRIDE MANAGEMENT ASSIST GAIT TRAINING FOR POSTSTROKE HEMIPLEGIA: A SINGLE CENTER, OPEN-LABEL, RANDOMIZED CONTROLLED TRIAL
1629	TANAKA, H; NANKAKU, M; NISHIKAWA, T; YONEZAWA, H; MORI, H; KIKUCHI, T; NISHI, H; TAKAGI, Y; MIYAMOTO, S; IKEGUCHI, R; MATSUDA, S	A FOLLOW-UP STUDY OF THE EFFECT OF TRAINING USING THE HYBRID ASSISTIVE LIMB ON GAIT ABILITY IN CHRONIC STROKE PATIENTS
1630	TANAKA, H; NANKAKU, M; NISHIKAWA, T; HOSOE, T; YONEZAWA, H; MORI, H; KIKUCHI, T; NISHI, H; TAKAGI, Y; MIYAMOTO, S; IKEGUCHI, R; MATSUDA, S	SPATIOTEMPORAL GAIT CHARACTERISTIC CHANGES WITH GAIT TRAINING USING THE HYBRID ASSISTIVE LIMB FOR CHRONIC STROKE PATIENTS
1631	TANAKA, E; ZHUANG, JR; YANG, BR; WU, GY; LEE, HH; YUGE, L	A WALKING ASSISTIVE DEVICE OF THE ANKLE JOINT MOTION AND THE CONTROL METHOD ACCORDING TO THE EMOTION CONDITION
1632	TANAKA, E; IKEHARA, T; SAKURAI, T; SUZUKI, T; ROPPONGI, S; SAEGUSA, S; YUGE, L	DEVELOPMENT OF A WALKING-ASSISTANCE APPARATUS FOR NEURO-REHABILITATION
1633	TANABE, S; HIRANO, S; SAITOH, E	WEARABLE POWER-ASSIST LOCOMOTOR (WPAL) FOR SUPPORTING UPRIGHT WALKING IN PERSONS WITH PARAPLEGIA
1634	TANABE, H; IKUTA, M; MORITA, Y	VALIDATION OF THE EFFICIENCY OF A ROBOTIC REHABILITATION TRAINING SYSTEM FOR RECOVERY OF SEVERE PLEGIC HAND MOTOR FUNCTION AFTER A STROKE
1635	TAN, YM; LI, YX	UAV PHOTOGRAMMETRY-BASED 3D ROAD DISTRESS DETECTION
1636	TAN, XW; ZHANG, B; ZHAO, XG	A NON-RESTRICTED MEASURING SYSTEM FOR HUMAN STEP LENGTH ESTIMATION
1637	TAN, TJ; SAITO, M; MITOBE, K	DETECTION OF SPASTICITY ANGLE OF OCCURRENCE IN UPPER LIMB USING MAGNETIC MOCAP AND CONSTRUCTION OF A SEVERITY EVALUATION METHOD
1638	TAN, RP; WANG, SY; JIANG, YL; ISHIDA, K; KOBAYASHI, Y; FUJIE, MG	AN IMPROVED ADAPTIVE CONTROLLER WITH PARAMETER OPTIMIZATION BY GA FOR AN OMNI-DIRECTIONAL WALKER
1639	TAN, JW; YIHUN, Y	APPLICATION OF FOREARM FMG SIGNALS IN CLOSED LOOP MODALITY-MATCHED SENSORY FEEDBACK STIMULATION
1640	TAN, CQ; SUN, FC; ZHANG, WC; LIU, SB	A SYNCHRONOUS AND CLOSED-LOOP ARCHITECTURE OF BCI-BASED REHABILITATION SYSTEM FOR STROKE WITH ROBOT AND VIRTUAL REALITY
1641	TAN, CQ; SUN, FC; FANG, B; KONG, T; ZHANG, WC	AUTOENCODER-BASED TRANSFER LEARNING IN BRAIN-COMPUTER INTERFACE FOR REHABILITATION ROBOT
1642	TAN, CK; KADONE, H; WATANABE, H; MARUSHIMA, A; YAMAZAKI, M; SANKAI, Y; SUZUKI, K	LATERAL SYMMETRY OF SYNERGIES IN LOWER LIMB MUSCLES OF ACUTE POST-STROKE PATIENTS AFTER ROBOTIC INTERVENTION
1643	TAN, CK; KADONE, H; WATANABE, H; MARUSHIMA, A; HADA, Y; YAMAZAKI, M; SANKAI, Y; MATSUMURA, A; SUZUKI, K	DIFFERENCES IN MUSCLE SYNERGY SYMMETRY BETWEEN SUBACUTE POST-STROKE PATIENTS WITH BIOELECTRICALLY-CONTROLLED EXOSKELETON GAIT TRAINING AND CONVENTIONAL GAIT TRAINING
1644	TAN, AQ; DHAHER, YY	TUNING OF ROBOTIC THERAPY CONTROLLERS FOR STROKE GAIT: USING ISOMETRICALLY CONSTRAINED EMG MODULAR STRUCTURES
1645	TAMURA, T; YONEMITSU, S; ITOH, A; OIKAWA, D; KAWAKAMI, A; HIGASHI, Y; FUJIMOOTO, T; NAKAJIMA, K	IS AN ENTERTAINMENT ROBOT USEFUL IN THE CARE OF ELDERLY PEOPLE WITH SEVERE DEMENTIA?
1646	TAMEZ-DUQUE, J; COBIAN-UGALDE, R; KILICARSLAN, A; VENKATAKRISHNAN, A; SOTO, R; CONTRERAS-VIDAL, JL	REAL-TIME STRAP PRESSURE SENSOR SYSTEM FOR POWERED EXOSKELETONS
1647	TAMEI, T; SHIBATA, T	FAST REINFORCEMENT LEARNING FOR THREE-DIMENSIONAL KINETIC HUMAN-ROBOT COOPERATION WITH AN EMG-TO-ACTIVATION MODEL
1648	TAMEFUSA, S; YANO, H; TANAKA, N; SAITOU, H; IWATA, H	MOTION IMPROVEMENT FOR STAIRS CLIMBING AND DESCENDING WITH GAIT REHABILITATION SYSTEM
1649	TAMBURRINI, G	BRAIN TO COMPUTER COMMUNICATION: ETHICAL PERSPECTIVES ON INTERACTION MODELS
1650	TAMBURELLA, F; TAGLIAMONTE, NL; PISOTTA, I; MASCIULLO, M; ARQUILLA, M; VAN ASSELDONK, EHF; VAN DER KOOIJ, H; WU, AR; DZELADINI, F; IJSPEERT, AJ; MOLINARI, M	NEUROMUSCULAR CONTROLLER EMBEDDED IN A POWERED ANKLE EXOSKELETON: EFFECTS ON GAIT, CLINICAL FEATURES AND SUBJECTIVE PERSPECTIVE OF INCOMPLETE SPINAL CORD INJURED SUBJECTS
1651	TAMBURELLA, F; MORENO, JC; VALENZUELA, DSH; PISOTTA, I; IOSA, M; CINCOTTI, F; MATTIA, D; PONS, JL; MOLINARI, M	INFLUENCES OF THE BIOFEEDBACK CONTENT ON ROBOTIC POST-STROKE GAIT REHABILITATION: ELECTROMYOGRAPHIC VS JOINT TORQUE BIOFEEDBACK
1652	TAKUMI, N; KONDO, S; KAGAWA, T	INTERLIMB PARALLEL-LINK POWERED ORTHOSIS (IPPO) FOR GAIT ASSISTANCE WITH LATERAL WEIGHT BEARING
1653	TAKOSOGLU, JE; DINDORF, RF; LASKI, PA	RAPID PROTOTYPING OF FUZZY CONTROLLER PNEUMATIC SERVO-SYSTEM
1654	TAKI, S; IMURA, T; IWAMOTO, Y; IMADA, N; TANAKA, R; ARAKI, H; ARAKI, O	EFFECTS OF EXOSKELETAL LOWER LIMB ROBOT TRAINING ON THE ACTIVITIES OF DAILY LIVING IN STROKE PATIENTS: RETROSPECTIVE PRE-POST COMPARISON USING PROPENSITY SCORE MATCHED ANALYSIS
1655	TAKEMURA, S; LEE, J; MUKAE, N; KIGUCHI, K; IIHARA, K; HASHIZUME, M; ARATA, J	PATIENT-TAILORED CLASSIFICATION FOR A NIRS TRIGGERED HAND REHABILITATION ROBOT<BOLD> </BOLD>
1656	TAKEICHI, R; SATO, N; MORITA, Y; KOMORI, K	QUANTITATIVE EVALUATION SUPPORT SYSTEM OF SHOULDER JOINT FUNCTION USING THREE-DIMENSIONAL FORCE DISPLAY ROBOT
1657	TAKEDA, Y; TANAKA, Y; TSUJI, T	A VIRTUAL TRAINING SPORTS SYSTEM FOR MEASURING HUMAN HAND IMPEDANCE
1658	TAKEBAYASHI, T; TAKAHASHI, K; DOMEN, K; HACHISUKA, K	IMPACT OF INITIAL FLEXOR SYNERGY PATTERN SCORES ON IMPROVING UPPER EXTREMITY FUNCTION IN STROKE PATIENTS TREATED WITH ADJUNCT ROBOTIC REHABILITATION: A RANDOMIZED CLINICAL TRIAL
1659	TAKATA, Y; SAEKI, M; IZAWA, J; TAKEDA, K; OTAKA, Y; ITO, K; KONDO, T	ANALYSIS OF KEY FACTORS ON ERD PRODUCTION FOR BCI NEURO-ROBOTIC REHABILITATION
1660	TAKANOBU, H; SOYAMA, R; TAKANISHI, A; OHTSUKI, K; OZAWA, D; OHNISHI, M; OKINO, A	REMOTE THERAPY WITH MOUTH OPENING AND CLOSING TRAINING ROBOT BETWEEN TOKYO AND YAMANASHI 120 KM
1661	TAKANOBU, H; OHTSUKI, K; TAKANISHI, A; OHNISHI, M; OKINO, A	JAW TRAINING ROBOT AND ITS CLINICAL RESULTS
1662	TAKANOBU, H; NAKAMURA, K; TAKANISHI, A; OHTSUKI, K; OZAWA, D; OHNISHI, M; OKINO, A	HUMAN SKULL ROBOT AS A MECHANICAL PATIENT SIMULATOR FOR MOUTH OPENING AND CLOSING TRAINING
1663	TAKANOBU, H; NAKAMURA, K; TAKANISHI, A; OHTSUKI, K; OHNISHI, M; OKINO, A	PATIENT SIMULATOR FOR MOUTH OPENING-AND CLOSING TRAINING
1664	TAKANO, W; ISHIKAWA, J; NAKAMURA, Y	USING A HUMAN ACTION DATABASE TO RECOGNIZE ACTIONS IN MONOCULAR IMAGE SEQUENCES: RECOVERING HUMAN WHOLE BODY CONFIGURATIONS
1665	TAKANO, W; HAMANO, S; NAKAMURA, Y	CORRELATED SPACE FORMATION FOR HUMAN WHOLE-BODY MOTION PRIMITIVES AND DESCRIPTIVE WORD LABELS
1666	TAKANO, E; OZAKI, K; SATOH, K; KAWAMURA, K; MALTAIS, M; KONDO, I	EFFECTS OF A BALANCE EXERCISE ASSIST ROBOT ON OLDER PATIENTS WITH HIP FRACTURE: A PRELIMINARY STUDY
1667	TAKAIWA, M	WRIST REHABIITATION TRAINING SIMULATOR FOR PT USING PNEUMATIC PARALLEL MANIPULATOR
1668	TAKAI, A; ALANIZI, N; KIGUCHI, K; NANAYAKKARA, T	PROTOTYPING THE FLEXIBLE SOLENOID-COIL ARTIFICIAL MUSCLE, FOR EXOSKELETAL ROBOTS
1669	TAKAHASHI, Y; TERADA, T; INOUE, K; ITO, Y; LEE, H; IKEDA, Y; KOMEDA, T	UPPER-LIMB REHABILITATION SYSTEM USING HAPTIC DEVICE WITH BASIC MOTION TRAINING PROGRAM
1670	TAKAHASHI, Y; KOMEDA, T; KOYAMA, H	DEVELOPMENT OF THE ASSISTIVE MOBILE ROBOT SYSTEM: AMOS - TO AID IN THE DAILY LIFE OF THE PHYSICALLY HANDICAPPED
1671	TAKAHASHI, Y; KAWAI, T; KOMEDA, T	DEVELOPMENT OF A DAILY LIFE SUPPORT SYSTEM FOR ELDERLY PERSONS WITH D MENTIA IN THE CARE FACILITY
1672	TAKAHASHI, N; TAKAHASHI, H; KOIKE, H	SOFT EXOSKELETON GLOVE ENABLING FORCE FEEDBACK FOR HUMAN-LIKE FINGER POSTURE CONTROL WITH 20 DEGREES OF FREEDOM
1673	TAKAHASHI, N; TAKAHASHI, H; KOIKE, H	A NOVEL SOFT EXOSKELETON GLOVE FOR MOTOR SKILL ACQUISITION SIMILAR TO ANATOMICAL STRUCTURE OF FOREARM MUSCLES
1674	TAKAHASHI, N; FURUYA, S; KOIKE, H	SOFT EXOSKELETON GLOVE WITH HUMAN ANATOMICAL ARCHITECTURE: PRODUCTION OF DEXTEROUS FINGER MOVEMENTS AND SKILLFUL PIANO PERFORMANCE
1675	TAKAHASHI, KZ; LEWEK, MD; SAWICKI, GS	A NEUROMECHANICS-BASED POWERED ANKLE EXOSKELETON TO ASSIST WALKING POST-STROKE: A FEASIBILITY STUDY
1676	TAKAHASHI, K; DOMEN, K; SAKAMOTO, T; TOSHIMA, M; OTAKA, Y; SETO, M; IRIE, K; HAGA, B; TAKEBAYASHI, T; HACHISUKA, K	EFFICACY OF UPPER EXTREMITY ROBOTIC THERAPY IN SUBACUTE POSTSTROKE HEMIPLEGIA AN EXPLORATORY RANDOMIZED TRIAL
1677	TAKAHASHI, CD; REINKENSMEYER, DJ	HEMIPARETIC STROKE IMPAIRS ANTICIPATORY CONTROL OF ARM MOVEMENT
1678	TAKAHASHI, CD; DER-YEGHIAIAN, L; LE, VH; CRAMER, SC	A ROBOTIC DEVICE FOR HAND MOTOR THERAPY AFTER STROKE
1679	TAKAGI, A; KAMBARA, H; KOIKE, Y	REDUCED EFFORT DOES NOT IMPLY SLACKING: RESPONSIVENESS TO ERROR INCREASES WITH ROBOTIC ASSISTANCE
1680	TAHERIFAR, A; VOSSOUGHI, GR; GHAFARI, AS; JOKAR, M	A FAST KINEMATIC-BASED CONTROL METHOD FOR LOWER-LIMB POWER AUGMENTATION EXOSKELETON
1681	TAHERIFAR, A; VOSSOUGHI, G; GHAFARI, AS	VARIABLE ADMITTANCE CONTROL OF THE EXOSKELETON FOR GAIT REHABILITATION BASED ON A NOVEL STRENGTH METRIC
1682	TAHERIFAR, A; VOSSOUGHI, G; GHAFARI, AS	OPTIMAL TARGET IMPEDANCE SELECTION OF THE ROBOT INTERACTING WITH HUMAN
1683	TAHERIFAR, A; VOSSOUGHI, G; GHAFARI, AS	ASSISTIVE-COMPLIANT CONTROL OF WEARABLE ROBOTS FOR PARTIALLY DISABLED INDIVIDUALS
1684	TAHERI, H; ROWE, JB; GARDNER, D; CHAN, V; GRAY, K; BOWER, C; REINKENSMEYER, DJ; WOLBRECHT, ET	DESIGN AND PRELIMINARY EVALUATION OF THE FINGER REHABILITATION ROBOT: CONTROLLING CHALLENGE AND QUANTIFYING FINGER INDIVIDUATION DURING MUSICAL COMPUTER GAME PLAY
1685	TAHERI, H; REINKENSMEYER, DJ; WOLBRECHT, ET	MODEL-BASED ASSISTANCE-AS-NEEDED FOR ROBOTIC MOVEMENT THERAPY AFTER STROKE
1686	TAHERI, H; GOODWIN, SA; TIGUE, JA; PERRY, JC; WOLBRECHT, ET	DESIGN AND OPTIMIZATION OF PARTNER: A PARALLEL ACTUATED ROBOTIC TRAINER FOR NEUROREHABILITATION
1687	TAHERI, B; CASE, D; RICHER, E	FORCE AND STIFFNESS BACKSTEPPING-SLIDING MODE CONTROLLER FOR PNEUMATIC CYLINDERS
1688	TAHERI, A; MEGHDARI, A; MAHOOR, MH	A CLOSE LOOK AT THE IMITATION PERFORMANCE OF CHILDREN WITH AUTISM AND TYPICALLY DEVELOPING CHILDREN USING A ROBOTIC SYSTEM
1689	TAHERI, A; MEGHDARI, A; ALEMI, M; POURETEMAD, HR	TEACHING MUSIC TO CHILDREN WITH AUTISM: A SOCIAL ROBOTICS CHALLENGE
1690	TAHERI, A; ALEMI, M; MEGHDARI, A; POURETEMAD, H; BASIRI, NM; POORGOLDOOZ, P	IMPACT OF HUMANOID SOCIAL ROBOTS ON TREATMENT OF A PAIR OF IRANIAN AUTISTIC TWINS
1691	TAHA, Z; MAJEED, APPA; TZE, MYWP; HASHEM, MA; KHAIRUDDIN, IM; RAZMAN, MAM	MODELLING AND CONTROL OF AN UPPER EXTREMITY EXOSKELETON FOR REHABILITATION
1692	TAHA, Z; MAJEED, APPA; ABIDIN, AFZ; ALI, MAH; KHAIRUDDIN, IM; DEBOUCHA, A; TZE, MYWP	A HYBRID ACTIVE FORCE CONTROL OF A LOWER LIMB EXOSKELETON FOR GAIT REHABILITATION
1693	TAGLIONE, E; SAGLIA, J; CALDWELL, DG; CATITTI, P	ANKLE REHABILITATION USING THE HIGH-PERFORMANCE ROBOTIC DEVICE IIT-ARBOT: STUDY PROTOCOL AND PRELIMINARY REPORT
1694	TAGLIAMONTE, NL; SERGI, F; CARPINO, G; ACCOTO, D; GUGLIELMELLI, E	HUMAN-ROBOT INTERACTION TESTS ON A NOVEL ROBOT FOR GAIT ASSISTANCE
1695	TAGLIAMONTE, NL; SCORCIA, M; FORMICA, D; CAMPOLO, D; GUGLIELMELLI, E	EFFECTS OF IMPEDANCE REDUCTION OF A ROBOT FOR WRIST REHABILITATION ON HUMAN MOTOR STRATEGIES IN HEALTHY SUBJECTS DURING POINTING TASKS
1696	TAGLIAMONTE, NL; FORMICA, D; SCORCIA, M; CAMPOLO, D; GUGLIELMELLI, E	FORCE CONTROL OF A ROBOT FOR WRIST REHABILITATION: TOWARDS COPING WITH HUMAN INTRINSIC CONSTRAINTS
1697	TAGLIAMONTE, NL; FORMICA, D; CAMPOLO, D; GUGLIELMELLI, E	COPING WITH INTRINSIC CONSTRAINTS OF NEURAL ORIGIN IN THE DESIGN OF REHABILITATION ROBOTS: A PRELIMINARY STUDY
1698	TAGLIAMONTE, NL; ACCOTO, D; GUGLIELMELLI, E	RENDERING VISCOELASTICITY WITH SERIES ELASTIC ACTUATORS USING CASCADE CONTROL
1699	TAGLIAMONTE, NL; ACCOTO, D	PASSIVITY CONSTRAINTS FOR THE IMPEDANCE CONTROL OF SERIES ELASTIC ACTUATORS
1700	TAGHVAEI, S; KOSUGE, K	IMAGE-BASED FALL DETECTION AND CLASSIFICATION OF A USER WITH A WALKING SUPPORT SYSTEM
1701	TAGHAVI, M; HELPS, T; HUANG, BX; ROSSITER, J	3D-PRINTED READY-TO-USE VARIABLE-STIFFNESS STRUCTURES
1702	TAGELDEEN, MK; PERUMAL, N; ELAMVAZUTHI, I; GANESAN, T	DESIGN AND CONTROL OF AN UPPER ARM EXOSKELETON USING FUZZY LOGIC TECHNIQUES
1703	TAGELDEEN, MK; ELAMVAZUTHI, I; PERUMAL, N; GANESAN, T; BORBONI, A	DEVELOPMENT OF A 3D VIRTUAL PLATFORM FOR AN UPPER ARM ROBOTIC EXOSKELETON
1704	TAGELDEEN, MK; ELAMVAZUTHI, I; PERUMAL, N	MOTION CONTROL FOR A MULTIPLE INPUT REHABILITATION WEARABLE EXOSKELETON USING FUZZY LOGIC AND PID
1705	TAFRESHI, AS; RIENER, R; KLAMROTH-MARGANSKA, V	QUANTITATIVE ANALYSIS OF EXTERNALLY-INDUCED PATTERNS AND NATURAL OSCILLATIONS IN THE HUMAN CARDIOVASCULAR RESPONSE: IMPLICATIONS FOR DEVELOPMENT OF A BIOFEEDBACK SYSTEM
1706	TAFRESHI, AS; RIENER, R; KLAMROTH-MARGANSKA, V	DISTINCTIVE STEADY-STATE HEART RATE AND BLOOD PRESSURE RESPONSES TO PASSIVE ROBOTIC LEG EXERCISE DURING HEAD-UP TILT: A PILOT STUDY IN NEUROLOGICAL PATIENTS
1707	TAFRESHI, AS; RIENER, R; KLAMROTH-MARGANSKA, V	DISTINCTIVE STEADY-STATE HEART RATE AND BLOOD PRESSURE RESPONSES TO PASSIVE ROBOTIC LEG EXERCISE AND FUNCTIONAL ELECTRICAL STIMULATION DURING HEAD-UP TILT
1708	TAFRESHI, AS; OKLE, J; KLAMROTH-MARGANSKA, V; RIENER, R	MODELING THE EFFECT OF TILTING, PASSIVE LEG EXERCISE, AND FUNCTIONAL ELECTRICAL STIMULATION ON THE HUMAN CARDIOVASCULAR SYSTEM
1709	TAFRESHI, AS; KLAMROTH-MARGANSKA, V; NUSSBAUMER, S; RIENER, R	REAL-TIME CLOSED-LOOP CONTROL OF HUMAN HEART RATE AND BLOOD PRESSURE
1710	TADAYON, R; AMRESH, A; MCDANIEL, T; PANCHANATHAN, S	REAL-TIME STEALTH INTERVENTION FOR MOTOR LEARNING USING PLAYER FLOW-STATE
1711	TACCHINO, G; GANDOLLA, M; COELLI, S; BARBIERI, R; PEDROCCHI, A; BIANCHI, AM	EEG ANALYSIS DURING ACTIVE AND ASSISTED REPETITIVE MOVEMENTS: EVIDENCE FOR DIFFERENCES IN NEURAL ENGAGEMENT
1712	TABORRI, J; SALVATORI, S; MARIANN, G; ROSSI, S; PATANE, F	BEAT: BALANCE EVALUATION AUTOMATED TESTBED FOR THE STANDARDIZATION OF BALANCE ASSESSMENT IN HUMAN WEARING EXOSKELETON
1713	TAATI, B; WANG, R; HUQ, R; SNOEK, J; MIHAILIDIS, A	VISION-BASED POSTURE ASSESSMENT TO DETECT AND CATEGORIZE COMPENSATION DURING ROBOTIC REHABILITATION THERAPY
1714	TAAL, SR; SANKAI, Y	PRACTICAL DESIGN OF FULL BODY EXOSKELETONS STRETCHING THE LIMITS OF WEIGHT AND POWER
1715	SZUCS, V; KAROLYI, G; TATAR, A; MAGYAR, A	VOICE CONTROLLED HUMANOID ROBOT BASED MOVEMENT REHABILITATION FRAMEWORK
1716	SZMEKOVA, L; HAVELKOVA, J; KATOLICKA, T	THE EFFICIENCY OF COGNITIVE THERAPY USING VIRTUAL REALITY ON UPPER LIMB MOBILITY IN STROKE PATIENTS
1717	SZIGETI, A; TAKEDA, Y; MATSUURA, D	PORTABLE DESIGN AND RANGE OF MOTION CONTROL FOR AN ANKLE REHABILITATION MECHANISM CAPABLE OF ADJUSTING TO CHANGES IN JOINT AXIS
1718	SZEP, C; STAN, SD; CSIBI, V; MANIC, M; BALAN, R	KINEMATICS, WORKSPACE, DESIGN AND ACCURACY ANALYSIS OF RPRPR MEDICAL PARALLEL ROBOT
1719	SZASZ, P; AHREND, U; ROOS, M	PLANAR 6-DOF FORCE-TORQUE SENSOR
1720	SYRSELOUDIS, CE; EMIRIS, IZ; MAGANARIS, CN; LILAS, TE	DESIGN FRAMEWORK FOR A SIMPLE ROBOTIC ANKLE EVALUATION AND REHABILITATION DEVICE
1721	SYRSELOUDIS, CE; EMIRIS, IZ; LILAS, T; MAGLARA, A	DESIGN OF A SIMPLE AND MODULAR 2-DOF ANKLE PHYSIOTHERAPY DEVICE RELYING ON A HYBRID SERIAL-PARALLEL ROBOTIC ARCHITECTURE
1722	SYRSELOUDIS, CE; EMIRIS, IZ	A PARALLEL ROBOT FOR ANKLE REHABILITATION-EVALUATION AND ITS DESIGN SPECIFICATIONS.
1723	SY, AC; BUGTAI, NT; DOMINGO, AD; LIANG, SYMV; SANTOS, MLR	EFFECTS OF MOVEMENT VELOCITY, ACCELERATION AND INITIAL DEGREE OF MUSCLE FLEXION ON BICEP EMG SIGNAL AMPLITUDE
1724	SY, AC; BUGTAI, NT	VELOCITY AND ACCELERATION INDUCED RESPONSE TO BICEP EMG SIGNAL THRESHOLD FOR MOTION INTENTION DETECTION
1725	SWINNEN, E; LEFEBER, N; WILLAERT, W; DE NEEF, F; BRUYNDONCKX, L; SPOOREN, A; MICHIELSEN, M; RAMON, T; KERCKHOFS, E	MOTIVATION, EXPECTATIONS, AND USABILITY OF A DRIVEN GAIT ORTHOSIS IN STROKE PATIENTS AND THEIR THERAPISTS
1726	SWINNEN, E; BAEYENS, JP; KNAEPEN, K; MICHIELSEN, M; CLIJSEN, R; BECKWEE, D; KERCKHOFS, E	ROBOT-ASSISTED WALKING WITH THE LOKOMAT: THE INFLUENCE OF DIFFERENT LEVELS OF GUIDANCE FORCE ON THORAX AND PELVIS KINEMATICS
1727	SWINNEN, E; BAEYENS, JP; HENS, G; KNAEPEN, K; BECKWEE, D; MICHIELSEN, M; CLIJSEN, R; KERCKHOFS, E	BODY WEIGHT SUPPORT DURING ROBOT-ASSISTED WALKING: INFLUENCE ON THE TRUNK AND PELVIS KINEMATICS
1728	SWIFT-SPONG, K; SHORT, E; WADE, E; MATARIC, MJ	EFFECTS OF COMPARATIVE FEEDBACK FROM A SOCIALLY ASSISTIVE ROBOT ON SELF-EFFICACY IN POST-STROKE REHABILITATION
1729	SWIFT, TA; STRAUSSER, KA; ZOSS, AB; KAZEROONI, H	CONTROL AND EXPERIMENTAL RESULTS FOR POST STROKE GAIT REHABILITATION WITH A PROTOTYPE MOBILE MEDICAL EXOSKELETON
1730	SWEENEY, G; BARBER, M; KERR, A	EXPLORATION OF BARRIERS AND ENABLERS FOR EVIDENCE-BASED INTERVENTIONS FOR UPPER LIMB REHABILITATION FOLLOWING A STROKE: USE OF CONSTRAINT INDUCED MOVEMENT THERAPY AND ROBOT ASSISTED THERAPY IN NHS SCOTLAND
1731	SWANK, C; SIKKA, S; DRIVER, S; BENNETT, M; CALLENDER, L	FEASIBILITY OF INTEGRATING ROBOTIC EXOSKELETON GAIT TRAINING IN INPATIENT REHABILITATION
1732	SWANK, C; ALMUTAIRI, S; WANG-PRICE, S; GAO, F	IMMEDIATE KINEMATIC AND MUSCLE ACTIVITY CHANGES AFTER A SINGLE ROBOTIC EXOSKELETON WALKING SESSION POST-STROKE
1733	SWAMINATHAN, K; KREBS, HI	ANALYSIS OF THE ANKLEBOT TRAINING AS A METHOD FOR REDUCING LOWER-LIMB PARETIC IMPAIRMENT A CASE STUDY IN ELECTROMYOGRAPHY
1734	SUZUKI, K	SOCIAL PLAYWARE: DEVICE-MEDIATED SOCIAL INTERACTION FOR THERAPEUTIC ACTIVITIES
1735	SUZUKI, A; KATO, N; NOMURA, Y; MATSUI, H	CONSTRUCTION OF THE MUSCLE FATIGUE EVALUATION MODEL BASED ON ACCURACY OF POWER
1736	SUWANNARAT, A; PAN-NGUM, S; ISRASENA, P	COMPARISON OF EEG MEASUREMENT OF UPPER LIMB MOVEMENT IN MOTOR IMAGERY TRAINING SYSTEM
1737	SUVADA, KC; DEOL, J; DEWALD, JPA; ACOSTA, AM	A METHOD FOR QUANTIFYING TRUNK MOTOR CONTROL DURING REACHING IN INDIVIDUALS POST HEMIPARETIC STROKE
1738	SUTTON, L; MOEIN, H; RAFIEE, A; MADDEN, JDW; MENON, C	DESIGN OF AN ASSISTIVE WRIST ORTHOSIS USING CONDUCTIVE NYLON ACTUATORS
1739	SUTJIPTO, S; LAI, YJ; CARMICHAEL, MG; PAUL, G	FITTS' LAW IN THE PRESENCE OF INTERFACE INERTIA
1740	SUTCLIFFE, B; WIGGINS, L; RUBIN, DM; AHARONSON, V	ENHANCING VOICE QUALITY IN VOCAL TRACT REHABILITATION DEVICE
1741	SUSKO, T; SWAMINATHAN, K; KREBS, HI	MIT-SKYWALKER: A NOVEL GAIT NEUROREHABILITATION ROBOT FOR STROKE AND CEREBRAL PALSY
1742	SUSKO, T; KREBS, HI	MIT-SKYWALKER: A NOVEL ENVIRONMENT FOR NEURAL GAIT REHABILITATION
1743	SUSKO, T; KREBS, HI	CYCLE VARIANCE: PROPOSING A NOVEL ENSEMBLE-BASED APPROACH TO ASSESS THE GAIT RHYTHMICITY ON THE MIT-SKYWALKER
1744	SUSANTO, EA; TONG, RKY; OCKENFELD, C; HO, NSK	EFFICACY OF ROBOT-ASSISTED FINGERS TRAINING IN CHRONIC STROKE SURVIVORS: A PILOT RANDOMIZED-CONTROLLED TRIAL
1745	SURYA, S; RAMESH, CR; SRUTHI, M; KUMAR, SS	ROBOTIC EXOSKELETON FOR REHABILITATION OF TMD VIA ASSISTED MOTION OF JAW
1746	SURENTU, J; TUIJTHOF, GJM; HERDER, JL	OPTIMIZED ARTIFICIAL MUSCLES FOR AN INHERENTLY SAFE ROBOTIC ARM
1747	SURDILOVIC, D; ZHANG, JY; BERNHARDT, R	STRING-MAN: WIRE-ROBOT TECHNOLOGY FOR SAFE, FLEXIBLE AND HUMAN-FRIENDLY GAIT REHABILITATION
1748	SURDILOVIC, D; ZHANG, JY; BERNHARDT, R	GAIT PHASE AND CENTRE OF PRESSURE MEASURING SYSTEM
1749	SURDILOVIC, D; RADOJICIC, J; BREMER, N	EFFICIENT CALIBRATION OF CABLE-DRIVEN PARALLEL ROBOTS WITH VARIABLE STRUCTURE
1750	SURDILOVIC, D; RADOJICIC, J	PRACTICAL STABILITY OF UNDER-CONSTRAINED CABLE-SUSPENDED PARALLEL ROBOTS
1751	SURDILOVIC, D; BERNHARDT, R; SCHMIDT, T; ZHANG, JY	STRING-MAN: A NOVEL WIRE ROBOT FOR GAIT REHABILITATION
1752	SURDILOVIC, D; BERNHARDT, R	STRING-MAN: A NEW WIRE ROBOT FOR GAIT REHABILITATION
1753	SURDILOVIC, D	ROBUST CONTROL DESIGN OF IMPEDANCE CONTROL FOR INDUSTRIAL ROBOTS
1754	SUPUK, T; BAJD, T; KURILLO, G	ASSESSMENT OF REACH-TO-GRASP TRAJECTORIES TOWARD STATIONARY OBJECTS
1755	SUPPLE, KA; BREWER, BR	PRELIMINARY INVESTIGATION INTO THE EFFECTS OF VISUAL FEEDBACK DISTORTION ON RANGE OF MOTION
1756	SUP, F; VAROL, HA; GOLDFARB, M	UPSLOPE WALKING WITH A POWERED KNEE AND ANKLE PROSTHESIS: INITIAL RESULTS WITH AN AMPUTEE SUBJECT
1757	SUNG, SY; HUANG, HZ; LIN, CCK; LIN, YC; JU, MS	DEVELOPMENT OF EEG BRAIN-COMPUTER INTERFACE SYSTEM FOR CONTROL OF SHOULDER-ELBOW REHABILITATION ROBOT
1758	SUN, ZS; GUO, ZH; TANG, W	DESIGN OF WEARABLE HAND REHABILITATION GLOVE WITH SOFT HOOP-REINFORCED PNEUMATIC ACTUATOR
1759	SUN, ZD; WANG, CB; WEI, JJ; XIA, JF; WANG, T; LIU, QQ; DUAN, LH; WANG, YL; LONG, JJ	KINEMATICS AND DYNAMICS ANALYSIS OF A NOVEL ANKLE REHABILITION ROBOT
1760	SUN, ZB; LI, F; LIAN, YF; LIU, SS; LIU, KP	AN ADAPTIVE ITERATIVE LEANING CONTROL APPROACH FOR LOWER LIMB REHABILITATION ROBOT IN NOISY ENVIRONMENTS
1761	SUN, ZB; DUAN, XQ; LI, F; LIU, YB; WANG, G; SHI, T; LIU, KP	RBF NEURAL NETWORK-SLIDING MODEL CONTROL APPROACH FOR LOWER LIMB REHABILITATION ROBOT BASED ON GAIT TRAJECTORIES OF SEMG ESTIMATION
1762	SUN, YP; CHEN, SC; LIANG, YC; WU, LN	DESIGN OF A BIONIC-INSPIRED EXOSKELETON ROBOT FOR LOWER LIMB ASSIST
1763	SUN, YJ; WANG, HP; TIAN, Y	THE DESIGN AND SYNCHRONOUS CONTROL OF A NEW LOWER BACK EXOSKELETON
1764	SUN, YB; LEI, YQ; ZOU, WL; LI, JM; YU, NB	REAL-TIME FORCE CONTROL OF AN SEA-BASED BODY WEIGHT SUPPORT UNIT WITH THE 2-DOF CONTROL STRUCTURE
1765	SUN, Y; YAP, HK; LIANG, XQ; GUO, J; QI, P; ANG, MH; YEOW, CH	STIFFNESS CUSTOMIZATION AND PATTERNING FOR PROPERTY MODULATION OF SILICONE-BASED SOFT PNEUMATIC ACTUATORS
1766	SUN, Y; LIM, CM; TAN, HH; REN, HL	SOFT ORAL INTERVENTIONAL REHABILITATION ROBOT BASED ON LOW-PROFILE SOFT PNEUMATIC ACTUATOR
1767	SUN, Y; LI, M; FENG, H; GUO, J; QI, P; ANG, MH; YEOW, CH	SOFT ROBOTIC PAD MATURING FOR PRACTICAL APPLICATIONS
1768	SUN, Y; LI, M; ANG, MH; QI, P; YEOW, RCH	FIBER PATTERN OPTIMIZATION FOR SOFT ROBOTIC PAD
1769	SUN, Y; GUO, J; MILLER-JACKSON, TM; LIANG, XQ; ANG, MH; YEOW, RCH	DESIGN AND FABRICATION OF A SHAPE-MORPHING SOFT PNEUMATIC ACTUATOR: SOFT ROBOTIC PAD
1770	SUN, XF; ZHANG, XD; LU, ZF; LI, R; LI, HZ; ZHANG, T	SEMG BASED CONTINUOUS ESTIMATION OF WRIST JOINT ANGLE USING BP NEURAL NETWORK
1771	SUN, W; ZHANG, JX; GU, K; GAI, LH; LI, L	RESEARCH ON REHABILITATION HAND CONTROL ALGORITHM BASED ON S - CURVE MULTI - MICRO LINEAR MOTOR
1772	SUN, W; PENG, HN; LIU, Q; GUO, ZY; IBRAH, OO; WU, F; LI, L	RESEARCH ON FACIAL EMOTION RECOGNITION SYSTEM BASED ON EXOSKELETON REHABILITATION ROBOT
1773	SUN, TY; YU, ZL; WANG, CB; DUAN, LH; LIU, QQ; LU, ZJ; CHEN, HQ; LUO, RX; LI, M; SHEN, YJ; QIN, J; LONG, JJ; WANG, YL; WEI, JJ; LI, WG; SHI, Q; WU, ZZ	DEVELOPMENT OF A NEW PARALLEL MECHANISM WITH FIVE DEGREES OF FREEDOM FOR ANKLE REHABILITATION
1774	SUN, TY; WANG, CB; LIU, QQ; LU, ZJ; DUAN, LH; CHEN, PF; SHEN, YJ; LI, M; LI, WG; LIU, QH; SHI, Q; WANG, YL; QIN, J; WEI, JJ; WU, ZZ	DEVELOPMENT OF LOWER LIMB MOTION DETECTION BASED ON LPMS
1775	SUN, TY; WANG, CB; DUAN, LH; LIU, QQ; LI, M; LU, ZX; LI, WG; LIU, QH; SHEN, YJ; WANG, YL; LONG, JJ; WU, ZZ	DEVELOPMENT OF A NEW ANKLE REHABILITATION ROBOT MKA-IV
1776	SUN, TY; LU, ZJ; WANG, CB; DUAN, LH; SHEN, YJ; SHI, Q; WEI, JJ; WANG, YL; LI, WG; QIN, J; WU, ZZ	MECHANISM DESIGN AND CONTROL STRATEGIES OF AN ANKLE ROBOT FOR REHABILITATION TRAINING
1777	SUN, T; SUN, P	SAFETY VELOCITY TRACKING CONTROL FOR AN OMNIDIRECTIONAL REHABILITATIVE TRAINING WALKER WITH UNCERTAINTY
1778	SUN, SH	ANALYSIS OF POSITION FOR THE 4-PUU PARALLEL MANIPULATOR
1779	SUN, R; SONG, R; TONG, KY	COMPLEXITY ANALYSIS OF EMG SIGNALS FOR PATIENTS AFTER STROKE DURING ROBOT-AIDED REHABILITATION TRAINING USING FUZZY APPROXIMATE ENTROPY
1780	SUN, QJ; ZHUANG, JQ; VENKATESH, S; ZHOU, Y; HAN, ST; WU, W; KONG, KW; LI, WJ; CHEN, XF; LI, RKY; ROY, VAL	HIGHLY SENSITIVE AND ULTRASTABLE SKIN SENSORS FOR BIOPRESSURE AND BIOFORCE MEASUREMENTS BASED ON HIERARCHICAL MICROSTRUCTURES
1781	SUN, PH; PEI, ZC; LI, Y; ZHAO, JR	DESIGN OF REHABILITATION CONTROL METHOD FOR LOWER EXTREMITY EXOSKELETON
1782	SUN, P; WANG, SY; KARIMI, HR	ROBUST REDUNDANT INPUT RELIABLE TRACKING CONTROL FOR OMNIDIRECTIONAL REHABILITATIVE TRAINING WALKER
1783	SUN, P; WANG, SY; CHANG, HB	TRACKING CONTROL AND IDENTIFICATION OF INTERACTION FORCES FOR A REHABILITATIVE TRAINING WALKER WHOSE CENTRE OF GRAVITY RANDOMLY SHIFTS
1784	SUN, P; WANG, SY	TRACKING CONTROL FOR AN OMNIDIRECTIONAL REHABILITATIVE TRAINING WALKER WITH SAFETY VELOCITY PERFORMANCE
1785	SUN, P; WANG, SY	ROBUST FAULT-TOLERANT COMPENSATION TRACKING CONTROL FOR OMNI-DIRECTIONAL REHABILITATIVE TRAINING WALKER
1786	SUN, P; WANG, SY	REDUNDANT INPUT SAFETY TRACKING FOR OMNIDIRECTIONAL REHABILITATIVE TRAINING WALKER WITH CONTROL CONSTRAINTS
1787	SUN, P; WANG, SY	IMPROVEMENT MODEL FOR OMNIDIRECTIONAL REHABILITATIVE TRAINING WALKER AND TRACKING CONTROL
1788	SUN, P; WANG, SY	GUARANTEED COST NON-FRAGILE TRACKING CONTROL FOR OMNIDIRECTIONAL REHABILITATIVE TRAINING WALKER WITH VELOCITY CONSTRAINTS
1789	SUN, MX; KENNEY, L; SMITH, C; WARING, K; LUCKIE, H; LIV, AM; HOWARD, D	A NOVEL METHOD OF USING ACCELEROMETRY FOR UPPER LIMB FES CONTROL
1790	SUN, J; YU, Y; GE, YJ; CHEN, F	RESEARCH ON THE MULTI-SENSORS PERCEPTUAL SYSTEM OF A WEARABLE POWER ASSIST LEG BASED ON CANBUS
1791	SUN, J; YU, HY; TAN, LC; CHAN, CC; VIJAYAVENKATARAMAN, S	AN INTERACTIVE UPPER LIMB REHAB DEVICE FOR ELDERLY STROKE PATIENTS
1792	SUN, J; FENG, C; YUANWU, B; XIAO, HD; YU, Y; YUN, JG	DESIGN OF THE FORCE-SENSORS SYSTEM OF WPAL
1793	SUN, HY; ZHANG, LX; LI, CS	DYNAMIC ANALYSIS OF HORIZONTAL LOWER LIMBS REHABILITATIVE ROBOT
1794	SUN, HY; ZHANG, LX; HU, XP; TIAN, LH	EXPERIMENT STUDY OF FUZZY IMPEDANCE CONTROL ON HORIZONTAL LOWER LIMBS REHABILITATION ROBOT
1795	SUN, GK; ZHANG, X; DONG, ML; HE, YL; YU, MX; ZHU, LQ	POLYVINYL CHLORIDE REINFORCED SOFT SILICONE CURVATURE SENSOR WITH OPTICAL FIBER IMPLANTATION
1796	SUN, CL; WU, Q; ZHANG, K; LI, HY	A SIMULATION METHOD FOR WALKING GAIT OF HUMAN DAILY ACTIVITY ORIENTED ON INTELLIGENT ARTIFICIAL LIMBS AND EXOSKELETON
1797	SUN, BY; XIONG, CH; HUANG, YB; CHEN, WB; CHEN, WR	DESIGN OF A COMPACT FINGER-INTEGRATED MECHANISM WITH ROBUST KINEMATICS FOR HAND EXOSKELETON
1798	SUN, BQ; SONG, LL; LI, Y; ZHAI, DZ; LI, Z; FAN, WB; YANG, JY	MUSCULOSKELETAL MODELING OF HUMAN LOWER LIMBS FOR STAND-TO-SIT TRANSFER ASSISTANCE OF ROBOTIC WHEELCHAIR
1799	SUN, BQ; LUO, YJ	DYNAMICS MODELING OF HUMAN ELBOW JOINTS SERVICING FOR REHABILITATION ROBOTS
1800	SUN, BQ; LIU, XG; WU, XT; WANG, HY	HUMAN GAIT MODELING AND GAIT ANALYSIS BASED ON KINECT
1801	SUMMA, S; GORI, R; FREDA, L; CASTELLI, E; PETRARCA, M	DEVELOPMENT OF A DYNAMIC ORIENTED REHABILITATIVE INTEGRATED SYSTEM (DORIS) AND PRELIMINARY TESTS
1802	SUMMA, S; GORI, R; CASTELLI, E; PETRARCA, M	DEVELOPMENT OF A DYNAMIC ORIENTED REHABILITATIVE INTEGRATED SYSTEM
1803	SUMARSO, AH; WIDYOTRIATMO, A; PURNAMA, I	STUDY OF EXTERNAL FORCE AND IMPEDANCE SCHEME ON STROKE REHABILITATION ROBOT MANIPULATOR
1804	SULZER, JS; PESHKIN, MA; PATTON, JL	PULLING YOUR STRINGS - CABLE MOMENT ARM MANIPULATION AS A MODALITY OF JOINT ACTUATION
1805	SULZER, JS; PESHKIN, MA; PATTON, JL	DESIGN OF A MOBILE, INEXPENSIVE DEVICE FOR UPPER EXTREMITY REHABILITATION AT HOME
1806	SULZER, JS; PESHKIN, MA; PATTON, JL	CATASTROPHE AND STABILITY ANALYSIS OF A CABLE-DRIVEN ACTUATOR
1807	SULZER, J; DUENAS, J; STAMPFLI, P; HEPP-REYMOND, MC; KOLLIAS, S; SEIFRITZ, E; GASSERT, R	DELINEATING THE WHOLE BRAIN BOLD RESPONSE TO PASSIVE MOVEMENT KINEMATICS
1808	SULLIVAN, JL; BHAGAT, NA; YOZBATIRAN, N; PARANJAPE, R; LOSEY, CG; GROSSMAN, RG; CONTRERAS-VIDAL, JL; FRANCISCO, GE; O'MALLEY, MK	IMPROVING ROBOTIC STROKE REHABILITATION BY INCORPORATING NEURAL INTENT DETECTION: PRELIMINARY RESULTS FROM A CLINICAL TRIAL
1809	SULLIVAN, JL; BHAGAT, NA; YOZBATIRAN, N; PARANJAPE, R; GROSSMAN, RG; CONTRERAS-VIDAL, JL; FRANCISCO, GE; O'MALLEY, MK	PRELIMINARY RESULTS FROM A STROKE REHABILITATION PROTOCOL UTILIZING A ROBOTIC BMI-EXOSKELETON SYSTEM
1810	SUKAL, TM; KROSSCHELL, KJ; DEWALD, JPA	USE OF THE ACT3D SYSTEM TO EVALUATE SYNERGIES IN CHILDREN WITH SPASTIC HEMIPARETIC CEREBRAL PALSY: A PILOT STUDY
1811	SUKAL, TM; ELLIS, MD; DEWALD, JPA	DYNAMIC CHARACTERIZATION OF UPPER LIMB DISCOORDINATION FOLLOWING HEMIPARETIC STROKE
1812	SUI, YN; KIM, KH; BURDICK, JW	QUANTIFYING PERFORMANCE OF BIPEDAL STANDING WITH MULTI-CHANNEL EMG
1813	SUI, PJ; YAO, LG; LIN, ZF; YAN, HY; DAI, JS	ANALYSIS AND SYNTHESIS OF ANKLE MOTION AND REHABILITATION ROBOTS
1814	SUI, JF; SHULL, P; JI, LH	PILOT STUDY OF VIBRATION STIMULATION ON NEUROLOGICAL REHABILITATION
1815	SUI, JF; LIU, YL; YANG, RZ; JI, LH	A MULTIPOSTURE LOCOMOTOR TRAINING DEVICE WITH FORCE-FIELD CONTROL
1816	SUGIYAMA, R; TSUDA, N; KATO, N; NOMURA, Y	LUMBAR POSTURE CORRECTION BY VIBRATORY / AUDITORY STIMULATION
1817	SUGIYAMA, M	TOWARD LIFE WITH PARTNER ROBOTS : DEVELOPING ROBOTS WITH THE FIELD TRIAL TOWARD THE PRACTICAL USE
1818	SUGINO, A; KOMADA, S; HIRAI, J	AN ESTIMATION METHOD OF MUSCLE FORCES FOR EACH MUSCLE GROUP USING THEORY OF FUNCTIONALLY DIFFERENT EFFECTIVE MUSCLES CONSIDERING HUMAN DYNAMICS
1819	SUGIHRA, S; TODA, H; YAMAGUCHI, T	ANKLE JOINT STRETCHING DEVICE BY USING TENSION ROD STRUCTURE FOR SELF REHABILITATION
1820	SUGIHARA, S; TODA, H; YAMAGUCHI, T	MOVABLE ANKLE JOINT STRETCHING DEVICE BY STABILIZATION OF ANKLE POSITION USING TENSION ROD STRUCTURE
1821	SUGARMAN, H; DAYAN, E; LAUDEN, A; WEISEL-EICHLER, A; TIRAN, J	INVESTIGATING THE USE OF FORCE FEEDBACK JOYSTICKS FOR LOW-COST, ROBOT-MEDIATED THERAPY
1822	SUGAR, TG; HE, J; KOENEMAN, EJ; KOENEMAN, JB; HERMAN, R; HUANG, H; SCHULTZ, RS; HERRING, DE; WANBERG, J; BALASUBRAMANIAN, S; SWENSON, P; WARD, JA	DESIGN AND CONTROL OF RUPERT: A DEVICE FOR ROBOTIC UPPER EXTREMITY REPETITIVE THERAPY
1823	SUCAR, LE; LUIS, R; LEDER, R; HERNANDEZ, J; SANCHEZ, I	GESTURE THERAPY: A VISION-BASED SYSTEM FOR UPPER EXTREMITY STROKE REHABILITATION
1824	SUCAR, LE; LEDER, R; HERNANDEZ, J; SANCHEZ, I; AZCARATE, G	CLINICAL EVALUATION OF A LOW COST ALTERNATIVE FOR STROKE REHABILITATION
1825	SUCAR, LE; AZCARATE, G; LEDER, RS; REINKENSMEYER, D; HERNANDEZ, J; SANCHEZ, I; SAUCEDO, P	GESTURE THERAPY: A VISION-BASED SYSTEM FOR ARM REHABILITATION AFTER STROKE
1826	SU, YY; WU, Y; GAO, YZ; DONG, W; SUN, YX; DU, ZJ	A UPPER LIMB REHABILITATION SYSTEM WITH MOTION INTENTION DETECTION
1827	SU, YY; WU, KY; LIN, CH; YU, YL; LAN, CC	DESIGN OF A LIGHTWEIGHT FOREARM EXOSKELETON FOR FINE-MOTION REHABILITATION
1828	SU, TJ; LO, KL; TSAI, JSH; YEH, WA; KUO, CF	A BRUNNSTROM STAGE EVALUATION SYSTEM WITH FUZZY-ACCELEROMETER
1829	SU, CJ; CHEN, SR; JIANG, HY; CHEN, Y	ANKLE JOINT TORQUE PREDICTION BASED ON SURFACE ELECTROMYOGRAPHIC AND ANGULAR VELOCITY SIGNALS
1830	SU, C; CHAI, A; TU, XK; ZHOU, HY; WANG, HQ; ZHENG, ZF; CAO, JY; HE, JP	PASSIVE AND ACTIVE CONTROL STRATEGIES OF A LEG REHABILITATION EXOSKELETON POWERED BY PNEUMATIC ARTIFICIAL MUSCLES
1831	SU, BB; SMITH, C; FAREWIK, EG	GAIT PHASE RECOGNITION USING DEEP CONVOLUTIONAL NEURAL NETWORK WITH INERTIAL MEASUREMENT UNITS
1832	STUYT, HJA; ROMER, GRBE	IARM IMPROVES QUALITY OF LIFE; THE RESULTS OF A REDESIGN OF THE ASSISTIVE ROBOTIC MANIPULATOR (ARM)
1833	STUYT, FHA; ROMER, GRBE; STUYT, HJA	SIMPLE OBSTACLE AVOIDANCE ALGORITHM FOR REHABILITATION ROBOTS
1834	STUBBS, KJ; ALLEN, BC; DIXON, WE	ADMITTANCE CONTROL OF A TELEOPERATED MOTORIZED FUNCTIONAL ELECTRICAL STIMULATION REHABILITATION CYCLE
1835	STRUIJK, LNSA; EGSGAARD, LL; LONTIS, R; GAIHEDE, M; BENTSEN, B	WIRELESS INTRAORAL TONGUE CONTROL OF AN ASSISTIVE ROBOTIC ARM FOR INDIVIDUALS WITH TETRAPLEGIA
1836	STROPPA, F; MARCHESCHI, S; MASTRONICOLA, N; LOCONSOLE, C; FRISOLI, A	ONLINE ADAPTIVE ASSISTANCE CONTROL IN ROBOT-BASED NEUROREHABILITATION THERAPY
1837	STROPPA, F; LOCONSOLE, C; MARCHESCHI, S; MASTRONICOLA, N; FRISOLI, A	AN IMPROVED ADAPTIVE ROBOTIC ASSISTANCE METHODOLOGY FOR UPPER-LIMB REHABILITATION
1838	STROPPA, F; LOCONSOLE, C; MARCHESCHI, S; FRISOLI, A	A ROBOT-ASSISTED NEURO-REHABILITATION SYSTEM FOR POST-STROKE PATIENTS' MOTOR SKILL EVALUATION WITH ALEX EXOSKELETON
1839	STROPPA, F; LOCONSOLE, C; FRISOLI, A	CONVEX POLYGON FITTING IN ROBOT-BASED NEUROREHABILITATION
1840	STRAZZULLA, I; NOWAK, M; CONTROZZI, M; CIPRIANI, C; CASTELLINI, C	ONLINE BIMANUAL MANIPULATION USING SURFACE ELECTROMYOGRAPHY AND INCREMENTAL LEARNING
1841	STRAUDI, S; SEVERINI, G; DA ROIT, M; PIZZONGOLO, LD; MARTINUZZI, C; BASAGLIA, N	THE DOSE OF ROBOT-ASSISTED GAIT THERAPY MAY INFLUENCE FUNCTIONAL RECOVERY IN A MULTIDISCIPLINARY REHABILITATION PROGRAM: AN EXPLORATORY RETROSPECTIVE STUDY
1842	STRAUDI, S; MANFREDINI, F; LAMBERTI, N; ZAMBONI, P; BERNARDI, F; MARCHETTI, G; PINTON, P; BONORA, M; SECCHIERO, P; TISATO, V; VOLPATO, S; BASAGLIA, N	THE EFFECTIVENESS OF ROBOT-ASSISTED GAIT TRAINING VERSUS CONVENTIONAL THERAPY ON MOBILITY IN SEVERELY DISABLED PROGRESSIVE MULTIPLE SCLEROSIS PATIENTS (RAGTIME): STUDY PROTOCOL FOR A RANDOMIZED CONTROLLED TRIAL
1843	STRAUDI, S; MANFREDINI, F; LAMBERTI, N; MARTINUZZI, C; MAIETTI, E; BASAGLIA, N	ROBOT-ASSISTED GAIT TRAINING IS NOT SUPERIOR TO INTENSIVE OVERGROUND WALKING IN MULTIPLE SCLEROSIS WITH SEVERE DISABILITY (THE RAGTIME STUDY): A RANDOMIZED CONTROLLED TRIAL
1844	STRAUDI, S; FREGNI, F; MARTINUZZI, C; PAVARELLI, C; SALVIOLI, S; BASAGLIA, N	TDCS AND ROBOTICS ON UPPER LIMB STROKE REHABILITATION: EFFECT MODIFICATION BY STROKE DURATION AND TYPE OF STROKE
1845	STRAUDI, S; FANCIULLACCI, C; MARTINUZZI, C; PAVARELLI, C; ROSSI, B; CHISARI, C; BASAGLIA, N	THE EFFECTS OF ROBOT-ASSISTED GAIT TRAINING IN PROGRESSIVE MULTIPLE SCLEROSIS: A RANDOMIZED CONTROLLED TRIAL
1846	STRAUDI, S; BENEDETTI, MG; VENTURINI, E; MANCA, M; FOTI, C; BASAGLIA, N	DOES ROBOT-ASSISTED GAIT TRAINING AMELIORATE GAIT ABNORMALITIES IN MULTIPLE SCLEROSIS? A PILOT RANDOMIZED-CONTROL TRIAL
1847	STRAUDI, S; BARONI, A; MELE, S; CRAIGHERO, L; MANFREDINI, F; LAMBERTI, N; MAIETTI, E; BASAGLIA, N	EFFECTS OF A ROBOT-ASSISTED ARM TRAINING PLUS HAND FUNCTIONAL ELECTRICAL STIMULATION ON RECOVERY AFTER STROKE: A RANDOMIZED CLINICAL TRIAL
1848	STRAMEL, DM; CARRERAL, RM; RAHOK, SA; STEIN, J; AGRAWAL, SK	EFFECTS OF A PERSON-FOLLOWING LIGHT-TOUCH DEVICE DURING OVERGROUND WALKING WITH VISUAL PERTURBATIONS IN A VIRTUAL REALITY ENVIRONMENT
1849	STOYKOV, ME; LEWIS, GN; CORCOS, DM	COMPARISON OF BILATERAL AND UNILATERAL TRAINING FOR UPPER EXTREMITY HEMIPARESIS IN STROKE
1850	STORM, FA; PETRARCA, M; BERETTA, E; STRAZZER, S; PICCININI, L; MAGHINI, C; PANZERI, D; CORBETTA, C; MORGANTI, R; RENI, G; CASTELLI, E; FRASCARELLI, F; COLAZZA, A; CORDONE, G; BIFFI, E	MINIMUM CLINICALLY IMPORTANT DIFFERENCE OF GROSS MOTOR FUNCTION AND GAIT ENDURANCE IN CHILDREN WITH MOTOR IMPAIRMENT: A COMPARISON OF DISTRIBUTION-BASED APPROACHES
1851	STOLZ, R; NAYYAR, R; LOUIE, J; BOWER, KJ; PAUL, SK; NG, L	THE EFFECTIVENESS OF A NOVEL CABLE-DRIVEN GAIT TRAINER (ROBOWALK) COMBINED WITH CONVENTIONAL PHYSIOTHERAPY COMPARED TO CONVENTIONAL PHYSIOTHERAPY ALONE FOLLOWING STROKE: A RANDOMISED CONTROLLED TRIAL
1852	STOLYAROV, R; BURNETT, G; HERR, H	TRANSLATIONAL MOTION TRACKING OF LEG JOINTS FOR ENHANCED PREDICTION OF WALKING TASKS
1853	STOLLER, O; DE BRUIN, ED; SCHUSTER-AMFT, C; SCHINDELHOLZ, M; DE BIE, RA; HUNT, KJ	CARDIOVASCULAR REHABILITATION SOON AFTER STROKE USING FEEDBACK-CONTROLLED ROBOTICS-ASSISTED TREADMILL EXERCISE: STUDY PROTOCOL OF A RANDOMISED CONTROLLED PILOT TRIAL
1854	STOLLER, O; DE BRUIN, ED; SCHINDELHOLZ, M; SCHUSTER-AMFT, C; DE BIE, RA; HUNT, KJ	EFFICACY OF FEEDBACK-CONTROLLED ROBOTICS-ASSISTED TREADMILL EXERCISE TO IMPROVE CARDIOVASCULAR FITNESS EARLY AFTER STROKE: A RANDOMIZED CONTROLLED PILOT TRIAL
1855	STOLLER, O; DE BRUIN, ED; SCHINDELHOLZ, M; SCHUSTER-AMFT, C; DE BIE, RA; HUNT, KJ	CARDIOPULMONARY EXERCISE TESTING EARLY AFTER STROKE USING FEEDBACK-CONTROLLED ROBOTICS-ASSISTED TREADMILL EXERCISE: TEST-RETEST RELIABILITY AND REPEATABILITY
1856	STOLLE, CJ; NELSON, CA; BURNFIELD, JM; BUSTER, TW	IMPROVED DESIGN OF A GAIT REHABILITATION ROBOT
1857	STOJICEVIC, M; STOIMENOV, M; JELI, Z	A BIPEDAL MECHANICAL WALKER WITH BALANCING MECHANISM
1858	STOGL, D; WERN, P; HEIN, B; HARTMANN, D	SPATIAL CONTROL ACTIONS FOR A PHYSICAL TRAINING WITH A SMART WALKER
1859	STOGL, D; ARMBRUSTER, O; MENDE, M; HEIN, B; WANG, XB; MEYER, P	ROBOT-BASED TRAINING FOR PEOPLE WITH MILD COGNITIVE IMPAIRMENT
1860	STOG, D; HEIN, B; MENDE, M	OVERVIEW OF A ROBOT FOR A NEUROMUSCULAR TRAINING - ROBOTRAINER
1861	STIVAL, F; MICHIELETTO, S; PAGELLO, E	SUBJECT INDEPENDENT EMG ANALYSIS BY USING LOW-COST HARDWARE
1862	STIVAL, F; MICHIELETTO, S; COGNOLATO, M; PAGELLO, E; MULLER, H; ATZORI, M	A QUANTITATIVE TAXONOMY OF HUMAN HAND GRASPS
1863	STIRLING, L; AHMAD, MQ; KELTY-STEPHEN, D; CORREIA, A	EXAMINATION OF THE TORQUE REQUIRED TO PASSIVELY PALMAR ABDUCT THE THUMB CMC JOINT IN A PEDIATRIC POPULATION WITH HEMIPLEGIA AND STROKE
1864	STILLI, A; CREMONI, A; BIANCHI, M; RIDOLFI, A; GERLI, F; VANNETTI, F; WURDEMANN, HA; ALLOTTA, B; ALTHOEFER, K	AIREXGLOVE - A NOVEL PNEUMATIC EXOSKELETON GLOVE FOR ADAPTIVE HAND REHABILITATION IN POST-STROKE PATIENTS
1865	STIENEN, AHA; MOULTON, TS; MILLER, LC; DEWALD, JPA	WRIST AND FINGER TORQUE SENSOR FOR THE QUANTIFICATION OF UPPER LIMB MOTOR IMPAIRMENTS FOLLOWING BRAIN INJURY
1866	STIENEN, AHA; MCPHERSON, JG; SCHOUTEN, AC; DEWALD, JPA	THE ACT-4D: A NOVEL REHABILITATION ROBOT FOR THE QUANTIFICATION OF UPPER LIMB MOTOR IMPAIRMENTS FOLLOWING BRAIN INJURY
1867	STIENEN, AHA; HEKMAN, EEG; VAN DER HELM, FCT; VAN DER KOOIJ, H	SELF-ALIGNING EXOSKELETON AXES THROUGH DECOUPLING OF JOINT ROTATIONS AND TRANSLATIONS
1868	STIENEN, AHA; HEKMAN, EEG; VAN DER HELM, FCT; PRANGE, GB; JANNINK, MJA; AALSMA, AMM; VAN DER KOOIJ, H	FREEBAL: DEDICATED GRAVITY COMPENSATION FOR THE UPPER EXTREMITIES
1869	STIENEN, AHA; HEKMAN, EEG; TER BRAAK, H; AALSMA, AMM; VAN DER HELM, FCT; VAN DER KOOIJ, H	DESIGN OF A ROTATIONAL HYDRO-ELASTIC ACTUATOR FOR AN ACTIVE UPPER-EXTREMITY REHABILITATION EXOSKELETON.
1870	STIENEN, AHA; HEKMAN, EEG; TER BRAAK, H; AALSMA, AMM; VAN DER HELM, FCT; VAN DER KOOIJ, H	DESIGN OF A ROTATIONAL HYDROELASTIC ACTUATOR FOR A POWERED EXOSKELETON FOR UPPER LIMB REHABILITATION
1871	STIENEN, AHA; HEKMAN, EEG; PRANGE, GB; JANNINK, MJA; VAN DER HELM, FCT; VAN DER KOOIJ, H	FREEBAL: DESIGN OF A DEDICATED WEIGHT-SUPPORT SYSTEM FOR UPPER-EXTREMITY REHABILITATION
1872	STIENEN, AHA; HEKMAN, EEG; PRANGE, GB; JANNINK, MJA; AALSMA, AMM; VAN DER HELM, FCT; VAN DER KOOIJ, H	DAMPACE: DESIGN OF AN EXOSKELETON FOR FORCE-COORDINATION TRAINING IN UPPER-EXTREMITY REHABILITATION
1873	STETKAROVA, I	MECHANISMS OF SPASTICITY AND ITS ASSESSMENT
1874	STERPI, I; PANARESE, A; MICERA, S; PISANO, F; COLOMBO, R	THE GENERALIZATION OF MOTOR RECOVERY AFTER STROKE: ASSESSMENT WITHIN AND OUTSIDE THE TRAINING WORKSPACE
1875	STERNAD, D	FROM THEORETICAL ANALYSIS TO CLINICAL ASSESSMENT AND INTERVENTION: THREE INTERACTIVE MOTOR SKILLS IN A VIRTUAL ENVIRONMENT
1876	STEPHYGRAPH, LR; ARUNKUMAR, N	BRAIN-ACTUATED WIRELESS MOBILE ROBOT CONTROL THROUGH AN ADAPTIVE HUMAN-MACHINE INTERFACE
1877	STEPHENSON, A; STEPHENS, J	AN EXPLORATION OF PHYSIOTHERAPISTS' EXPERIENCES OF ROBOTIC THERAPY IN UPPER LIMB REHABILITATION WITHIN A STROKE REHABILITATION CENTRE
1878	STEPHENS-FRIPP, B; WALKER, MJ; GODDARD, E; ALICI, G	A SURVEY ON WHAT AUSTRALIANS WITH UPPER LIMB DIFFERENCE WANT IN A PROSTHESIS: JUSTIFICATION FOR USING SOFT ROBOTICS AND ADDITIVE MANUFACTURING FOR CUSTOMIZED PROSTHETIC HANDS
1879	STEPHEN, DG; HSU, WH; YOUNG, D; SALTZMAN, EL; HOLT, KG; NEWMAN, DJ; WEINBERG, M; WOOD, RJ; NAGPAL, R; GOLDFIELD, EC	MULTIFRACTAL FLUCTUATIONS IN JOINT ANGLES DURING INFANT SPONTANEOUS KICKING REVEAL MULTIPLICATIVITY-DRIVEN COORDINATION
1880	STEPAN, G; KOVACS, LL; KOVECSES, J	BIFURCATIONS CAUSED BY SAMPLING EFFECTS IN ROBOTIC FORCE CONTROL
1881	STELZER, P; OTTEN, B; KRAUS, W; POTT, A	SENSOR AND CONTROL CONCEPT FOR A WEARABLE ROBOT FOR MANUAL LOAD HANDLING ASSISTANCE
1882	STEINKELLNER, O; WABNITZ, H; SCHMID, S; STEINGRABER, R; SCHMIDT, H; KRUGER, J; MACDONALD, R	ROBOT-ASSISTED MOTOR ACTIVATION MONITORED BY TIME-DOMAIN OPTICAL BRAIN IMAGING
1883	STEINISCH, M; TANA, MG; COMANI, S	A POST-STROKE REHABILITATION SYSTEM INTEGRATING ROBOTICS, VR AND HIGH-RESOLUTION EEG IMAGING
1884	STEINISCH, M; TANA, MG; COMANI, S	A PASSIVE ROBOTIC DEVICE FOR VR-AUGMENTED UPPER LIMB REHABILITATION IN STROKE PATIENTS
1885	STEINGRABER, R; SCHMIDT, H; KRUGER, J	OPTIMAL TORQUE ADAPTATION IN BIMANUAL ASSISTED REHABILITATION
1886	STEIN, J; NARENDRAN, K; MCBEAN, J; KREBS, K; HUGHES, R	ELECTROMYOGRAPHY-CONTROLLED EXOSKELETAL UPPER-LIMB-POWERED ORTHOSIS FOR EXERCISE TRAINING AFTER STROKE
1887	STEIN, J; KREBS, HI; FRONTERA, WR; FASOLI, SE; HUGHES, R; HOGAN, N	COMPARISON OF TWO TECHNIQUES OF ROBOT-AIDED UPPER LIMB EXERCISE TRAINING AFTER STROKE
1888	STEIN, J; BISHOP, L; STEIN, DJ; WONG, CK	GAIT TRAINING WITH A ROBOTIC LEG BRACE AFTER STROKE A RANDOMIZED CONTROLLED PILOT STUDY
1889	STEIN, J; BISHOP, L; GILLEN, G; HELBOK, R	ROBOT-ASSISTED EXERCISE FOR HAND WEAKNESS AFTER STROKE A PILOT STUDY
1890	STEIN, J	E100 NEUROROBOTIC SYSTEM
1891	STEIN, J	ADOPTING NEW TECHNOLOGIES IN STROKE REHABILITATION: THE INFLUENCE OF THE US HEALTH CARE SYSTEM
1892	STEGALL, P; ZANOTTO, D; AGRAWAL, SK	VARIABLE DAMPING FORCE TUNNEL FOR GAIT TRAINING USING ALEX III
1893	STEGALL, P; WINFREE, KN; AGRAWAL, SK	DEGREES-OF-FREEDOM OF A ROBOTIC EXOSKELETON AND HUMAN ADAPTATION TO NEW GAIT TEMPLATES
1894	STEGALL, P; WINFREE, K; ZANOTTO, D; AGRAWAL, SK	REHABILITATION EXOSKELETON DESIGN: EXPLORING THE EFFECT OF THE ANTERIOR LUNGE DEGREE OF FREEDOM
1895	STEFFEN, A; SCHAFER, J; AMIRABDOLLAHIAN, F	SCRIPT: USABILITY OF HAND & WRIST TELE-REHABILITATION FOR STROKE PATIENTS INVOLVING PERSONAL TELE-ROBOTICS
1896	STEFANOV, D; BIEN, ZZ	ADVANCES IN HUMAN-FRIENDLY ROBOTIC TECHNOLOGIES FOR MOVEMENT ASSISTANCE/MOVEMENT RESTORATION FOR PEOPLE WITH DISABILITIES
1897	STEFANO, M; PATRIZIA, P; MARIO, A; FERLINI, G; RIZZELLO, R; ROSATI, G	ROBOTIC UPPER LIMB REHABILITATION AFTER ACUTE STROKE BY NEREBOT: EVALUATION OF TREATMENT COSTS
1898	STAVISKY, SD; WILLETT, FR; AVANSINO, DT; HOCHBERG, LR; SHENOY, KV; HENDERSON, JM	SPEECH-RELATED DORSAL MOTOR CORTEX ACTIVITY DOES NOT INTERFERE WITH IBCI CURSOR CONTROL
1899	STAUFFER, Y; REYNARD, F; ALLEMAND, Y; BOURI, M; FOURNIER, J; CLAVEL, R; METRAILLER, P; BRODARD, R	PELVIC MOTION IMPLEMENTATION ON THE WALKTRAINER
1900	STAUFFER, Y; ALLEMAND, Y; BOURI, M; FOURNIER, J; CLAVEL, R; METRAILLER, P; BRODARD, R; REYNARD, F	PELVIC MOTION MEASUREMENT DURING OVER GROUND WALKING, ANALYSIS AND IMPLEMENTATION ON THE WALKTRAINER REEDUCATION DEVICE
1901	STAUBLI, P; NEF, T; KLAMROTH-MARGANSKA, V; RIENER, R	EFFECTS OF INTENSIVE ARM TRAINING WITH THE REHABILITATION ROBOT ARMIN II IN CHRONIC STROKE PATIENTS: FOUR SINGLE-CASES
1902	STAROSTA, M; KOSTKA, J; REDLICKA, J; MILLER, E	ANALYSIS OF UPPER LIMB MUSCLE STRENGTH IN THE EARLY PHASE OF BRAIN STROKE
1903	STANZANI, R; DONDERO, P; MANTERO, A; TESTA, M	MEASUREMENT ACCURACY OF AN UPPER LIMB TRACKING SYSTEM BASED ON TWO HILLCREST LABS BNO080 IMU SENSORS: AN ENVIRONMENTAL ASSESSMENT
1904	STANSFIELD, S; DENNIS, C; ALTMAN, R; SMITH, J; LARIN, H	A COMPARISON OF THE EFFICACY OF WEIGHT-SHIFT VS. JOYSTICK CONTROL OF A ROBOTIC MOBILITY DEVICE BY INFANTS AGES 5 TO 10 MONTHS
1905	STANO, G; PERCOCO, G	DESIGN, 3D PRINTING AND CHARACTERIZATION OF A SOFT ACTUATOR WITH EMBEDDED STRAIN SENSOR
1906	STANKO, S; MAHRIKOVA, I	IMPLEMENTATION OF FIBER OPTIC CABLES IN SEWAGE SYSTEM
1907	STANICA, IC; MOLDOVEANU, F; PORTELLI, GP; DASCALU, MI; MOLDOVEANU, A; RISTEA, MG	FLEXIBLE VIRTUAL REALITY SYSTEM FOR NEUROREHABILITATION AND QUALITY OF LIFE IMPROVEMENT
1908	STANICA, IC; MOLDOVEANU, F; DASCALU, MI; MOLDOVEANU, A; PORTELLI, GP; BODEA, CN	VR SYSTEM FOR NEUROREHABILITATION: WHERE TECHNOLOGY MEETS MEDICINE FOR EMPOWERING PATIENTS AND THERAPISTS IN THE REHABILITATION PROCESS
1909	STANICA, IC; MOLDOVEANU, F; DASCALU, MI; MOLDOVEANU, A; PORTELLI, GP; BODEA, CN	NEUROREHABILITATION SYSTEM USING VIRTUAL REALITY AND MYO ARMBAND FOR PATIENTS AND MEDICAL PERSONNEL TRAINING
1910	STAN, SD; MANIC, M; MATIES, V; BALAN, R	EVOLUTIONARY APPROACH TO OPTIMAL DESIGN OF 3 DOF TRANSLATION EXOSKELETON AND MEDICAL PARALLEL ROBOTS
1911	STAMPACCHIA, G; RUSTICI, A; BIGAZZI, S; GERINI, A; TOMBINI, T; MAZZOLENI, S	WALKING WITH A POWERED ROBOTIC EXOSKELETON: SUBJECTIVE EXPERIENCE, SPASTICITY AND PAIN IN SPINAL CORD INJURED PERSONS
1912	STAMPACCHIA, G; OLIVIERI, M; RUSTICI, A; D'AVINO, C; GERINI, A; MAZZOLENI, S	GAIT REHABILITATION IN PERSONS WITH SPINAL CORD INJURY USING INNOVATIVE TECHNOLOGIES: AN OBSERVATIONAL STUDY
1913	ST MART, JP; DE STEIGER, RN; CUTHBERT, A; DONNELLY, W	THE THREE-YEAR SURVIVORSHIP OF ROBOTICALLY ASSISTED VERSUS NON-ROBOTICALLY ASSISTED UNICOMPARTMENTAL KNEE ARTHROPLASTY A STUDY FROM THE AUSTRALIAN ORTHOPAEDIC ASSOCIATION NATIONAL JOINT REPLACEMENT REGISTRY
1914	SRIVASTAVA, SK; MEDINA-SANCHEZ, M; KOCH, B; SCHMIDT, OG	MEDIBOTS: DUAL-ACTION BIOGENIC MICRODAGGERS FOR SINGLE-CELL SURGERY AND DRUG RELEASE
1915	SRIVASTAVA, S; KAO, PC; KIM, SH; STEGALL, P; ZANOTTO, D; HIGGINSON, JS; AGRAWAL, SK; SCHOLZ, JP	ASSIST-AS-NEEDED ROBOT-AIDED GAIT TRAINING IMPROVES WALKING FUNCTION IN INDIVIDUALS FOLLOWING STROKE
1916	SRINIVASAN, SS; DIAZ, M; CARTY, M; HERR, HM	TOWARDS FUNCTIONAL RESTORATION FOR PERSONS WITH LIMB AMPUTATION: A DUAL-STAGE IMPLEMENTATION OF REGENERATIVE AGONIST-ANTAGONIST MYONEURAL INTERFACES
1917	SRINIVASAN, H; GUPTA, S; SHENG, WH; CHEN, HP	ESTIMATION OF HAND FORCE FROM SURFACE ELECTROMYOGRAPHY SIGNALS USING ARTIFICIAL NEURAL NETWORK
1918	SRIDHAR, AN; CATHCART, PJ; YAP, T; HINES, J; NATHAN, S; BRIGGS, TP; KELLY, JD; MINHAS, S	RECOVERY OF BASELINE ERECTILE FUNCTION IN MEN FOLLOWING RADICAL PROSTATECTOMY FOR HIGH-RISK PROSTATE CANCER: A PROSPECTIVE ANALYSIS USING VALIDATED MEASURES
1919	SREENIVASA, M; MURAI, A; NAKAMURA, Y	MODELING AND IDENTIFICATION OF THE HUMAN ARM STRETCH REFLEX USING A REALISTIC SPIKING NEURAL NETWORK AND MUSCULOSKELETAL MODEL
1920	SREEHARI, GS; VIJAY, M; KUMAR, AVP	WEARABLE EXOSKELETON ASSISTED REHABILITATION IN MULTIPLE SCLEROSIS BY USING CONVENTIONAL CONTROL METHODS
1921	SQUERI, V; VERGARO, E; BRICHETTO, G; CASADIO, M; MORASSO, PG; SOLARO, C; SANGUINETI, V	ADAPTIVE ROBOT TRAINING IN THE REHABILITATION OF INCOORDINATION IN MULTIPLE SCLEROSIS: A PILOT STUDY
1922	SQUERI, V; STERPI, I; BASTERIS, A; CASADIO, M; PISANO, F; COLOMBO, R; SANGUINETI, V	ROBOT THERAPY FOR SEVERELY IMPAIRED STROKE SURVIVORS: TOWARD A CONCURRENT REGULATION OF TASK DIFFICULTY AND DEGREE OF ASSISTANCE
1923	SQUERI, V; MASIA, L; VERGARO, E; CASADIO, M; SANGUINETI, V; MORASSO, P	VISUO-MANUAL TRACKING IN A ROBOT-GENERATED DYNAMIC ENVIRONMENT
1924	SQUERI, V; MASIA, L; TAVERNA, L; MORASSO, P	IMPROVING THE ROM OF WRIST MOVEMENTS IN STROKE PATIENTS BY MEANS OF A HAPTIC WRIST ROBOT
1925	SQUERI, V; MASIA, L; TAVERNA, L; MORASSO, P	IMPROVING THE ROM OF WRIST MOVEMENTS IN STROKE PATIENTS BY MEANS OF A HAPTIC WRIST ROBOT
1926	SQUERI, V; MASIA, L; GIANNONI, P; SANDINI, G; MORASSO, P	WRIST REHABILITATION IN CHRONIC STROKE PATIENTS BY MEANS OF ADAPTIVE, PROGRESSIVE ROBOT-AIDED THERAPY
1927	SQUERI, V; CASADIO, M; VERGARO, E; GIANNONI, P; MORASSO, P; SANGUINETI, V	BILATERAL ROBOT THERAPY BASED ON HAPTICS AND REINFORCEMENT LEARNING: FEASIBILITY STUDY OF A NEW CONCEPT FOR TREATMENT OF PATIENTS AFTER STROKE
1928	SPYCHALA, N; DEBENER, S; BONGARTZ, E; MULLER, HHO; THORNE, JD; PHILIPSEN, A; BRAUN, N	EXPLORING SELF-PACED EMBODIABLE NEUROFEEDBACK FOR POST-STROKE MOTOR REHABILITATION
1929	SPUNGEN, AM; BAUMAN, WA; BISWAS, K; JONES, KM; SNODGRASS, AJ; GOETZ, LL; GORMAN, PH; KIRSHBLUM, S; SABHARWAL, S; WHITE, KT; ASSELIN, PK; MORIN, KG; CIRNIGLIARO, CM; HUANG, GD	THE DESIGN OF A RANDOMIZED CONTROL TRIAL OF EXOSKELETAL-ASSISTED WALKING IN THE HOME AND COMMUNITY ON QUALITY OF LIFE IN PERSONS WITH CHRONIC SPINAL CORD INJURY
1930	SPULER, M; LOPEZ-LARRAZ, E; RAMOS-MURGUIALDAY, A	ON THE DESIGN OF EEG-BASED MOVEMENT DECODERS FOR COMPLETELY PARALYZED STROKE PATIENTS
1931	SPRING, AN; KOFMAN, J; LEMAIRE, ED	DESIGN AND EVALUATION OF AN ORTHOTIC KNEE-EXTENSION ASSIST
1932	SPINU, A; CARDEI, V; AVRAMESCU, V; ANDONE, I; ROMILA, A; ANGHELESCU, A; AVRAMESCU, MT; BUMBEA, AM; IONESCU, EV; CIOBANU, V; DAIA, C; ONOSE, G	NARRATIVE DESIGNED PROPOSALS OF MECHANICAL OR ELECTRO-MECHANICAL OPTIMIZATION TO THE CURRENT WHEELCHAIRS USED BY PEOPLE WITH SEVERE LOCOMOTION RESTRAINTS
1933	SPINKS, GM	STRETCHABLE ARTIFICIAL MUSCLES FROM COILED POLYMER FIBERS
1934	SPIERS, AJ; RESNIK, L; DOLLAR, AM	ANALYZING AT-HOME PROSTHESIS USE IN UNILATERAL UPPER-LIMB AMPUTEES TO INFORM TREATMENT & DEVICE DESIGN
1935	SPENCER, SJ; KLEIN, J; MINAKATA, K; LE, V; BOBROW, JE; REINKENSMEYER, DJ	A LOW COST PARALLEL ROBOT AND TRAJECTORY OPTIMIZATION METHOD FOR WRIST AND FOREARM REHABILITATION USING THE WII
1936	SPECKER, T; BUCHHOLZ, M; DIETMAYER, K	FLATNESS-BASED TRAJECTORY TRACKING CONTROL OF A REHABILITATION ROBOT WITH DISTURBANCE COMPENSATION
1937	SPECKER, T; BUCHHOLZ, M; DIETMAYER, K	COMBINED STATE AND PARAMETER ESTIMATION FOR ADAPTIVE CONTROL AND FEEDBACK APPLICATIONS FOR A GAIT REHABILITATION ROBOT
1938	SPANIAS, JA; SIMON, AM; FINUCANE, SB; PERREAULT, EJ; HARGROVE, LJ	ONLINE ADAPTIVE NEURAL CONTROL OF A ROBOTIC LOWER LIMB PROSTHESIS
1939	SPALLETTI, C; LAI, S; MAINARDI, M; PANARESE, A; GHIONZOLI, A; ALIA, C; GIANFRANCESCHI, L; CHISARI, C; MICERA, S; CALEO, M	A ROBOTIC SYSTEM FOR QUANTITATIVE ASSESSMENT AND POSTSTROKE TRAINING OF FORELIMB RETRACTION IN MICE
1940	SPALLETTI, C; ALIA, C; LAI, S; PANARESE, A; CONTI, S; MICERA, S; CALEO, M	COMBINING ROBOTIC TRAINING AND INACTIVATION OF THE HEALTHY HEMISPHERE RESTORES PRE-STROKE MOTOR PATTERNS IN MICE
1941	SPAGNUOLO, G; MALOSIO, M; SCANO, A; CAIMIMI, M; LEGNANI, G; TOSATTI, LM	PASSIVE AND ACTIVE GRAVITY-COMPENSATION OF LIGHTARM, AN EXOSKELETON FOR THE UPPER-LIMB REHABILITATION
1942	SPAGNOLETTI, G; MELI, L; BALDI, TL; GIOIOSO, G; PACCHIEROTTI, C; PRATTICHIZZO, D	RENDERING OF PRESSURE AND TEXTURES USING WEARABLE HAPTICS IN IMMERSIVE VR ENVIRONMENTS
1943	SPADA, S; GHIBAUDO, L; CARNAZZO, C; DI PARDO, M; CHANDER, DS; GASTALDI, L; CAVATORTA, MP	PHYSICAL AND VIRTUAL ASSESSMENT OF A PASSIVE EXOSKELETON
1944	SOUQUET, G; ANDREU, D; GUIRAUD, D	FROM NEUROPROSTHETICS TO IMPLANTED FES CONTROL ARCHITECTURE
1945	SORRENTO, GU; ARCHAMBAULT, PS; FUNG, J	THE EFFECTS OF HAPTIC FORCES ON LOCOMOTION AND POSTURE IN POST-STROKE AND ELDERLY ADULTS
1946	SORRENTO, GU; ARCHAMBAULT, PS; FUNG, J	THE EFFECTS OF A ROBOT-CONTROLLED HAPTIC LEASH COMPARED WITH AN INSTRUMENTED CANE ON GAIT AND POSTURE IN POST-STROKE AND OLDER ADULTS
1947	SORRENTO, GU; ARCHAMBAULT, PS; FUNG, J	ADAPTATION AND POST-ADAPTATION EFFECTS OF HAPTIC FORCES ON LOCOMOTION IN HEALTHY YOUNG ADULTS
1948	SOROURI, M; VYATKIN, V; XIE, SQ	DISTRIBUTED CONTROL DESIGN OF MEDICAL DEVICES USING PLUG-AND-PLAY IEC 61499 FUNCTION BLOCKS
1949	SORENSEN, AS; SAVARIMUTHU, TR; NIELSEN, J; SCHULTZ, UP	TOWARDS USING A GENERIC ROBOT AS TRAINING PARTNER OFF-THE-SHELF ROBOTS AS A PLATFORM FOR FLEXIBLE AND AFFORDABLE REHABILITATION
1950	SORENSEN, AS; RASMUSSEN, G; DAY, D	KINESTHETIC HUMAN/ROBOT COORDINATION THE COORDINATION OF MOVEMENTS FOR INTERACTION
1951	SORENSEN, AS; NIELSEN, J; MAAGAARD, J; SKRIVER, M; LIN, CC; SCHULTZ, UP	LOW-COST MODULAR ROBOTIC SYSTEM FOR NEUROLOGICAL REHABILITATIVE TRAINING
1952	SORBELLO, R; TRAMONTE, S; GIARDINA, ME; LA BELLA, V; SPATARO, R; ALLISON, B; GUGER, C; CHELLA, A	A HUMAN-HUMANOID INTERACTION THROUGH THE USE OF BCI FOR LOCKED-IN ALS PATIENTS USING NEURO-BIOLOGICAL FEEDBACK FUSION
1953	SONG, ZD; CHEN, W; WANG, WB; ZHANG, GQ	DYNAMIC MODELING AND SIMULATION OF A BODY WEIGHT SUPPORT SYSTEM
1954	SONG, ZB; ZHANG, SY	PRELIMINARY STUDY ON CONTINUOUS RECOGNITION OF ELBOW FLEXION/EXTENSION USING SEMG SIGNALS FOR BILATERAL REHABILITATION
1955	SONG, ZB; WANG, ZY; GUO, SX; GAO, BF	STUDY ON RESISTANCE TRAINING FOR UPPER-LIMB REHABILITATION USING AN EXOSKELETON DEVICE
1956	SONG, ZB; NIE, C; LI, SY; DARIO, P; DAI, JS	A MUSCLE-SPECIFIC REHABILITATION TRAINING METHOD BASED ON MUSCLE ACTIVATION AND THE OPTIMAL LOAD ORIENTATION CONCEPT
1957	SONG, ZB; MA, TY; NIE, C; NIU, YJ	A NEW SKELETON MODEL AND THE MOTION RHYTHM ANALYSIS FOR HUMAN SHOULDER COMPLEX ORIENTED TO REHABILITATION ROBOTICS
1958	SONG, ZB; LAN, SB; DAI, JS	A NEW MECHANICAL DESIGN METHOD OF COMPLIANT ACTUATORS WITH NON-LINEAR STIFFNESS WITH PREDEFINED DEFLECTION-TORQUE PROFILES
1959	SONG, ZB; HU, XQ; DAI, JS	A NOVEL DESIGN OF NONLINEAR STIFFNESS ACTUATOR FOR NEUROREHABILITATION ROBOTS
1960	SONG, ZB; GUO, SX; XIAO, N; GAO, BF; SHI, LW	IMPLEMENTATION OF HUMAN-MACHINE SYNCHRONIZATION CONTROL FOR ACTIVE REHABILITATION USING AN INERTIA SENSOR
1961	SONG, ZB; GUO, SX	DEVELOPMENT OF A REAL-TIME UPPER LIMB'S MOTION TRACKING EXOSKELETON DEVICE FOR ACTIVE REHABILITATION USING AN INERTIA SENSOR
1962	SONG, ZB; GUO, SX	DESIGN PROCESS OF EXOSKELETON REHABILITATION DEVICE AND IMPLEMENTATION OF BILATERAL UPPER LIMB MOTOR MOVEMENT
1963	SONG, YS; SUN, Y; VAN DEN BRAND, R; VON ZITZEWITZ, J; MICERA, S; COURTINE, G; PAIK, J	SOFT ROBOT FOR GAIT REHABILITATION OF SPINALIZED RODENTS
1964	SONG, YS; HOGAN, N	A NOVEL INTERACTIVE EXOSKELETAL ROBOT FOR OVERGROUND LOCOMOTION STUDIES IN RATS
1965	SONG, YH; CAI, SQ; YANG, L; LI, GF; WU, WF; XIE, LH	A PRACTICAL EEG-BASED HUMAN-MACHINE INTERFACE TO ONLINE CONTROL AN UPPER-LIMB ASSIST ROBOT
1966	SONG, Y; XIE, P; WU, XG; DU, YH; LI, XL	A NOVEL METHOD OF NON-STATIONARY SEMG SIGNAL ANALYSIS AND DECOMPOSITION USING A LATENT PROCESS MODEL
1967	SONG, Y; DU, YH; WU, XG; CHEN, XL; XIE, P	A SYNCHRONOUS AND MULTI-DOMAIN FEATURE EXTRACTION METHOD OF EEG AND SEMG IN POWER-ASSIST REHABILITATION ROBOT
1968	SONG, WK; SONG, WJ; JUNG, JY	NREX: NRC ROBOTIC EXOSKELETON
1969	SONG, WK; SONG, JY	IMPROVEMENT OF UPPER EXTREMITY REHABILITATION ROBOTIC EXOSKELETON, NREX
1970	SONG, WK; KIM, Y; JUNG, JY	USABILITY TESTING OF 2D AND 3D DISPLAYS IN AN IMMERSIVE UPPER EXTREMITY EXERCISE TESTBED
1971	SONG, WK; KIM, DJ; KIM, JS; BIEN, ZN	VISUAL SERVOING FOR A USER'S MOUTH WITH EFFECTIVE INTENTION READING IN A WHEELCHAIR-BASED ROBOTIC ARM
1972	SONG, WD; WANG, XZ; ZHENG, SH; LIN, YZ	MOBILE ROBOT CONTROL BY BCI BASED ON MOTOR IMAGERY
1973	SONG, SM; HEO, M; YU, CH; KIM, K; KWON, TK	ANALYSIS OF PLANTAR PRESSURE AND MUSCULAR STRENGTH OF DAILY ACTIVITIES WITH CHANGE OF WEIGHT SUPPORT
1974	SONG, SM; HEO, M; OH, SY; KIM, K; KWON, TK	CHARACTERISTICS OF PHYSIOLOGICAL DATA DURING ASYMMETRIC GAIT OF HEALTHY SUBJECTS USING A TWO-BELT TREADMILL
1975	SONG, S; DESAI, R; GEYER, H	INTEGRATION OF AN ADAPTIVE SWING CONTROL INTO A NEUROMUSCULAR HUMAN WALKING MODEL
1976	SONG, R; TONG, KY; HU, XL; ZHOU, W	MYOELECTRICALLY CONTROLLED WRIST ROBOT FOR STROKE REHABILITATION
1977	SONG, R; TONG, KY; HU, XL; ZHENG, XJ	MYOELECTRICALLY CONTROLLED ROBOTIC SYSTEM THAT PROVIDE VOLUNTARY MECHANICAL HELP FOR PERSONS AFTER STROKE
1978	SONG, R; TONG, KY; HU, XL; TSANG, SF; LI, L	THE THERAPEUTIC EFFECTS OF MYOELECTRICALLY CONTROLLED ROBOTIC SYSTEM FOR PERSONS AFTER STROKE - A PILOT STUDY
1979	SONG, R; TONG, KY; HU, XL; LI, L; SUN, R	ARM-EYE COORDINATION TEST TO OBJECTIVELY QUANTIFY MOTOR PERFORMANCE AND MUSCLES ACTIVATION IN PERSONS AFTER STROKE UNDERGOING ROBOT-AIDED REHABILITATION TRAINING: A PILOT STUDY
1980	SONG, R; TONG, KY; HU, XL; LI, L	ASSISTIVE CONTROL SYSTEM USING CONTINUOUS MYOELECTRIC SIGNAL IN ROBOT-AIDED ARM TRAINING FOR PATIENTS AFTER STROKE
1981	SONG, R; TONG, K; HU, XL; LI, L	THE DEVELOPMENT OF A REHABILITATION ROBOT OF ELBOW JOINT USING ARTIFICIAL NEURAL NETWORKS
1982	SONG, P; YU, YQ; ZHANG, XP	IMPEDANCE CONTROL OF ROBOTS: AN OVERVIEW
1983	SONG, P; YU, YQ; ZHANG, XP	A TUTORIAL SURVEY AND COMPARISON OF IMPEDANCE CONTROL ON ROBOTIC MANIPULATION
1984	SONG, KT; LIAO, YC; JIAN, YL	SENSORLESS ASSISTIVE TORQUE DESIGN FOR A LOWER EXTREMITY EXOSKELETON
1985	SONG, KT; CHAI, YY	COMPLIANCE CONTROL OF WEARABLE ROBOTIC FINGERS FOR REHABILITATION APPLICATIONS
1986	SONG, GY; ZHANG, H; ZHANG, J; ZHANG, ZJ; ZHENG, T; FENG, H	EXCESSIVE PREOPERATIVE ANTERIOR TIBIAL SUBLUXATION IN EXTENSION IS ASSOCIATED WITH INFERIOR KNEE STABILITY AFTER ANATOMIC ANTERIOR CRUCIATE LIGAMENT RECONSTRUCTION
1987	SONG, G; GUO, SX	DEVELOPMENT OF AN ACTIVE SELF-ASSISTED REHABILITATION SIMULATOR FOR UPPER LIMBS
1988	SONG, G; GUO, SX	DEVELOPMENT OF A NOVEL TELE-REHABILITATION SYSTEM
1989	SONG, CS; XIE, SQ; ZHOU, ZD; HU, YF	MODELING OF PNEUMATIC ARTIFICIAL MUSCLE USING A HYBRID ARTIFICIAL NEURAL NETWORK APPROACH
1990	SONG, B; LEE, D; PARK, SY; BAEK, YS	A NOVEL METHOD FOR DESIGNING MOTION PROFILES BASED ON A FUZZY LOGIC ALGORITHM USING THE HIP JOINT ANGLES OF A LOWER-LIMB EXOSKELETON ROBOT
1991	SONG, AG; WU, J; QIN, G; HUANG, WY	A NOVEL SELF-DECOUPLED FOUR DEGREE-OF-FREEDOM WRIST FORCE/TORQUE SENSOR
1992	SONG, AG; WU, CC; NI, DJ; LI, HJ; QIN, HY	ONE-THERAPIST TO THREE-PATIENT TELEREHABILITATION ROBOT SYSTEM FOR THE UPPER LIMB AFTER STROKE
1993	SONG, AG; PAN, LZ; XU, GZ; LI, HJ	ADAPTIVE MOTION CONTROL OF ARM REHABILITATION ROBOT BASED ON IMPEDANCE IDENTIFICATION
1994	SON, J; RYU, J; AHN, S; KIM, EJ; LEE, JA; KIM, Y	EFFECTS OF 4-WEEK INTENSIVE ACTIVE-RESISTIVE TRAINING WITH AN EMG-BASED EXOSKELETON ROBOT ON MUSCLE STRENGTH IN OLDER PEOPLE: A PILOT STUDY
1995	SON, C; KIM, S; KIM, SJ; CHOI, J; KIM, D	DETECTION OF MUSCLE ACTIVATION THROUGH MULTI-ELECTRODE SENSING USING ELECTRICAL STIMULATION
1996	SOMMERHALDER, M; ZIMMERMANN, Y; CIZMECI, B; RIENER, R; HUTTER, M	PHYSICAL HUMAN-ROBOT INTERACTION WITH REAL ACTIVE SURFACES USING HAPTIC RENDERING ON POINT CLOUDS
1997	SOLIS-PENA, M; VILLA-PARRA, AC	DEVICE TO GUIDE HAND REHABILITATION ROUTINES BASED ON PRESSURE SIGNALS
1998	SOLIS-ORTEGA, RD; DEHGHANI-SANIJ, AA; MARTINEZ-HERNANDEZ, U	CHARACTERIZATION OF KINETIC AND KINEMATIC PARAMETERS FOR WEARABLE ROBOTICS
1999	SOLIS, J; OBOKAWA, Y; ISHII, H; KOGA, H; TAKANISHI, A; KATSUMATA, A	DEVELOPMENT OF ORAL REHABILITATION ROBOT WAO-1R DESIGNED TO PROVIDE VARIOUS MASSAGE TECHNIQUES
[truncated: 7,288 more rows]
