# Supplementary material for: Characteristics and Emerging Trends in Research on Rehabilitation Robots from 2001 to 2020: Bibliometric Study
Source: J Med Internet Res. 2023 May 31;25:e42901. doi: 10.2196/42901 (PMC10267796; doi:10.2196/42901)
Supplement: Multimedia Appendix 4 [file jmir_v25i1e42901_app4.xls]

## Sheet: Sheet1
Rank	Burst	Sigma	Title	Year
1	79.07	38.32	A survey on robotic devices for upper limb rehabilitation	2014
2	42.36	1.54	Soft robotic glove for combined assistance and at-home rehabilitation	2015
3	39.5	1.44	Recent development of mechanisms and control strategies for robot-assisted lower limb rehabilitation	2015
4	33.38	2.48	Review of assistive strategies in powered lower-limb orthoses and exoskeletons	2015
5	34.94	1.39	Three-dimensional, task-specifi c robot therapy of the arm after stroke: a multicentre, parallel-group randomised trial	2014
6	29.14	1.04	Control strategies for active lower extremity prosthetics and orthotics: a review	2015
7	33.88	1.14	State-of-the-art and Future Directions for Lower Limb Robotic Exoskeletons	2017
8	30.65	1.18	Effects of Robot-Assisted Therapy for the Upper Limb After Stroke: A Systematic Review and Meta-analysis	2017
9	24.94	1.09	Design and Control of the MINDWALKER Exoskeleton	2015
10	21.81	1.18	Training modalities in robot-mediated upper limb rehabilitation in stroke: a framework for classification based on a systematic review	2014
11	31.18	1.15	Current Hand Exoskeleton Technologies for Rehabilitation and Assistive Engineering	2012
12	23.42	1.03	Minimal Assist-as-Needed (mAAN) Controller for Upper Limb Robotic Rehabilitation	2016
13	27.13	1.37	Effects of robot-assisted therapy on stroke rehabilitation in upper limbs: Systematic review and meta-analysis of the literature	2012
14	23.04	1.13	The H2 robotic exoskeleton for gait rehabilitation after stroke: early findings from a clinical study	2015
15	27.42	1.09	Human-in-the-loop optimization of exoskeleton assistance during walking	2017
16	21.9	1.15	Upper-limb robotic exoskeletons for neurorehabilitation: a review on control strategies	2016
17	25.34	1.15	Exoskeleton robots for upper-limb rehabilitation: State of the art and future prospects	2012
18	21.51	1.07	Recent developments and challenges of lower extremity exoskeletons	2016
19	25.58	1.05	A soft robotic exosuit improves walking in patients after stroke	2017
20	24.2	1	Reducing the energy cost of human walking using an unpowered exoskeleton	2015
