# Supplementary material for: Characteristics and Emerging Trends in Research on Rehabilitation Robots from 2001 to 2020: Bibliometric Study
Source: J Med Internet Res. 2023 May 31;25:e42901. doi: 10.2196/42901 (PMC10267796; doi:10.2196/42901)
Supplement: Multimedia Appendix 5 [file jmir_v25i1e42901_app5.xls]

## Sheet: Sheet1
Rank	Burst	Sigma	Title	Year
1	68.89	935.76	Robot-Assisted Therapy for Long-Term Upper-Limb Impairment after Stroke	2010
2	45.45	195.28	Systematic review of the effect of robot-aided therapy on recovery of the hemiparetic arm after stroke	2006
3	79.41	8.58	Effects of Robot-Assisted Therapy on Upper Limb Recovery After Stroke: A Systematic Review	2008
4	54.52	2.27	Review of control strategies for robotic movement training after neurologic injury	2009
5	17.7	2.07	Robot-aided sensorimotor arm training improves outcome in patients with chronic stroke	2003
6	16.59	1.65	Comparison of Two Techniques of Robot-Aided Upper Limb Exercise Training After Stroke	2004
7	16.62	1.64	Robot-Assisted Arm Trainer for the Passive and Active Practice of Bilateral Forearm and Wrist Movements in Hemiparetic Subjects	2003
8	30.92	1.6	Optimizing Compliant, Model-Based Robotic Assistance to Promote Neurorehabilitation	2008
9	21.11	1.57	Robotic neurorehabilitation: a computational motor learning perspective	2009
10	25.2	1.55	ROBOTICS, MOTOR LEARNING, AND NEUROLOGIC RECOVERY	2004
11	19.07	1.38	MIME robotic device for upper-limb neurorehabilitation in subacute stroke subjects: A follow-up study.	2006
12	16.74	1.3	Kinematic Robot-Based Evaluation Scales and Clinical Counterparts to Measure Upper Limb Motor Performance in Patients With Chronic Stroke	2010
13	23.38	1.28	Robot-aided neurorehabilitation of the upper extremities	2005
14	8.9	1.27	Rehabilitation Robotics: Performance-Based Progressive Robot-Assisted Therapy	2003
15	25.65	1.24	Robot-Aided Neurorehabilitation: A Robot for Wrist Rehabilitation	2007
16	16.26	1.24	Motions or muscles? Some behavioral factors underlying robotic assistance of motor recovery	2006
17	15.71	1.23	Computerized Arm Training Improves the Motor Control of the Severely Affected Arm After Stroke A Single-Blinded Randomized Trial in Two Centers	2005
18	23.34	1.22	ARMin: a robot for patient-cooperative arm therapy	2007
19	12.05	1.21	Robot-Assisted Adaptive Training: Custom Force Fields for Teaching Movement Patterns	2004
20	15.58	1.19	Rehabilitation robotics: pilot trial of a spatial extension for MIT-Manus	2004
