# Supplementary material for: Characteristics and Emerging Trends in Research on Rehabilitation Robots from 2001 to 2020: Bibliometric Study
Source: J Med Internet Res. 2023 May 31;25:e42901. doi: 10.2196/42901 (PMC10267796; doi:10.2196/42901)
Supplement: Multimedia Appendix 6 [file jmir_v25i1e42901_app6.xls]

## Sheet: Sheet1
Rank	Burst	Sigma	Title	Year
1	31.37	1.83	Multicenter Randomized Clinical Trial Evaluating the Effectiveness of the Lokomat in Subacute Stroke	2009
2	38.33	1.78	Robot Assisted Gait Training With Active Leg Exoskeleton (ALEX)	2009
3	14.61	1.64	Repetitive locomotor training and physiotherapy improve walking and basic activities of daily living after stroke: a single-blind, randomized multicentre trial (DEutsche GAngtrainerStudie, DEGAS)	2007
4	11.79	1.6	Self-Aligning Exoskeleton Axes Through Decoupling of Joint Rotations and Translations	2009
5	11.62	1.57	Body-Weight–Supported Treadmill Rehabilitation after Stroke	2011
6	23.89	1.51	Patient-Cooperative Strategies for Robot-Aided Treadmill Training: First Experimental Results	2005
7	21.65	1.28	Path Control: A Method for Patient-Cooperative Robot-Aided Gait Rehabilitation	2010
8	36.76	1.27	Design and Evaluation of the LOPES Exoskeleton Robot for Interactive Gait Rehabilitation	2007
9	20	1.18	Metabolic Costs and Muscle Activity Patterns During Robotic- and Therapist-Assisted Treadmill Walking in Individuals With Incomplete Spinal Cord Injury	2006
10	18.54	1.17	Compliant Actuation of Rehabilitation Robots	2008
11	16.9	1.12	A Robot and Control Algorithm That Can Synchronously Assist in Naturalistic Motion During Body-Weight-Supported Gait Training Following Neurologic Injury	2007
12	11.11	1.12	Robot assisted treadmill training: Mechanisms and training strategies	2011
13	12.56	1.07	A Series Elastic- and Bowden-Cable-Based Actuation System for Use as Torque Actuator in Exoskeleton-Type Robots	2006
14	20.12	1.07	Prospective, Blinded, Randomized Crossover Study of Gait Rehabilitation in Stroke Patients Using the Lokomat Gait Orthosis	2007
15	15.19	1.07	Effectiveness of Automated Locomotor Training in Patients With Chronic Incomplete Spinal Cord Injury: A Multicenter Trial	2005
16	10.76	1.06	Alterations in muscle activation patterns during robotic-assisted walking	2005
17	22.42	1.06	Effects of Locomotion Training With Assistance of a Robot-Driven Gait Orthosis in Hemiparetic Patients After Stroke A Randomized Controlled Pilot Study	2007
18	18.63	1.06	Towards more effective robotic gait training for stroke rehabilitation: a review	2012
19	15.65	1.06	Implications of Assist-As-Needed Robotic Step Training after a Complete Spinal Cord Injury on Intrinsic Strategies of Motor Learning	2006
20	12.36	1.06	Preliminary Evaluation of a Powered Lower Limb Orthosis to Aid Walking in Paraplegic Individuals	2011
